# Supplementary material for: Long-term balancing selection for pathogen resistance maintains trans-species polymorphisms in a planktonic crustacean
Source: Nat Commun. 2024 Jun 22;15:5333. doi: 10.1038/s41467-024-49726-8 (PMC11193740; doi:10.1038/s41467-024-49726-8)
Supplement: Supplementary file 4 — Supplementary Data 1-6 [file 41467_2024_49726_MOESM4_ESM.xlsx]

## Sheet: Supplementary Data 1
Supplementary Data 1 | Summary of the 186 Daphnia clones included in this study. Location details are reported (Country, Latitude and Longitude) as well as their resistotypes relative to different Pasteuria strains. We assessed whether labelled spores attached to the host’s foregut (all five Pasteuria strains) or/and hindgut (two Pasteuria strains: P15 and P21); R= resistant; S= susceptible.
Species and geographic location of clone origin					Pasteuria ramosa isolate and site of attachment
Species	clone	country	latitude	longitude	C1-foregut	C19-foregut	P15-hindgut	P15-foregut	P20-hindgut	P21-hindgut	P21-throat
D. magna	AM-AR-1	Armenia	39.7517	44.8064	R	R	S	R	R	R	R
D. magna	BE-HO-1	Belgium	50.1451	5.07708	S	S	S	R	S	S	R
D. magna	BE-KN2-1	Belgium	51.3557	3.33445	R	R	S	R	R	R	R
D. magna	BE-OHZ-T10	Belgium	50.8395	4.65504	R	R	S	R	R	S	R
D. magna	BE-OM-1	Belgium	50.8633	4.72137	S	S	R	R	S	R	R
D. magna	BE-WE-G59	Belgium	51.0678	3.77361	S	S	R	R	S	S	R
D. magna	BE-WH1-2	Belgium	51.3363	3.34873	R	R	S	R	S	S	R
D. magna	BE-WTE-1-1	Belgium	50.8284	4.63906	S	R	S	R	S	S	R
D. magna	BY-G-9	Belarus	52.4215	31.0138	R	R	R	R	R	R	R
D. magna	CA-CH-1	Canada	58.771	-93.8508	S	S	R	R	S	S	R
D. magna	CA-LL1-1	Canada	52.4086	-105.006	R	R	R	R	R	S	R
D. magna	CA-LL2-2	Canada	52.4573	-105.049	R	R	R	R	R	S	R
D. magna	CA-RI-1	Canada	48.4449	-68.5847	R	R	R	R	R	R	R
D. magna	CA-SS-1	Canada	51.5603	-106.357	R	R	R	R	R	R	R
D. magna	CA-TUK1-7	Canada	69.4431	-133.031	S	R	R	R	R	S	R
D. magna	CA-TUK2-4	Canada	69.4372	-133.016	S	S	R	R	S	S	R
D. magna	CA-YE1-1	Canada	62.4689	-114.495	R	R	R	S	R	R	S
D. magna	CA-YE2-6	Canada	62.4686	-114.496	R	R	R	R	R	R	R
D. magna	CH-H-1	Switzerland	47.5578	8.86261	R	R	S	R	R	S	R
D. magna	CH-Z-1	Switzerland	47.517	8.83127	R	R	S	R	S	S	R
D. magna	CN-W1-1	China	30.5624	114.39	R	R	S	R	R	R	R
D. magna	CY-PA1-1	Cyprus	35.0315	33.9738	S	R	S	R	S	S	R
D. magna	CY-PA2-1	Cyprus	35.0328	33.9551	R	R	S	R	R	S	R
D. magna	CY-PA3-1	Cyprus	35.0341	33.9549	R	R	S	R	R	R	R
D. magna	CZ-DO-1	Czech Repulic	49.0059	14.4414	R	R	R	R	R	S	R
D. magna	CZ-KO-1	Czech Repulic	50.1254	14.8687	R	R	R	R	R	S	R
D. magna	CZ-LE1-1	Czech Repulic	48.7833	16.7899	R	R	S	R	S	R	R
D. magna	CZ-N1-1	Czech Repulic	48.7753	16.7235	R	R	S	R	S	S	R
D. magna	CZ-N2-6	Czech Repulic	48.7666	16.7425	S	R	S	R	S	S	R
D. magna	CZ-SVR-1	Czech Repulic	49.0108	14.4374	R	R	R	R	R	S	R
D. magna	DE-G1-106	Germany	54.2819	10.9665	R	S	R	R	R	R	R
D. magna	DE-GB-1	Germany	54.3285	10.6274	R	R	R	R	R	S	R
D. magna	DE-K35-Mu10	Germany	48.2066	11.7097	R	R	S	R	R	S	R
D. magna	DE-KA-F28	Germany	50.9354	6.92794	R	S	R	R	S	S	R
D. magna	DE-KN1-4	Germany	54.1769	10.8067	R	R	R	R	R	S	R
D. magna	DE-R1-1	Germany	54.2076	10.4236	S	S	S	R	S	S	R
D. magna	DE-S1-8	Germany	48.7799	9.18297	R	R	R	R	R	R	R
D. magna	DE-S2-1	Germany	48.806	9.17257	R	S	S	R	R	R	R
D. magna	DE-S3-3	Germany	48.8063	9.17176	R	R	R	R	R	S	R
D. magna	DE-SPO-1	Germany	54.2861	8.6504	S	R	R	R	S	S	R
D. magna	DK-RL-3	Denmark	55.9642	9.59639	R	R	R	R	R	R	R
D. magna	DZ-JV-2	Algeria	36.8803	7.757	R	R	S	S	R	S	R
D. magna	EG-ELIAS-1	Egypt	28.5441	33.974	R	R	S	R	R	S	R
D. magna	ES-D-BDE1-F9	Spain	37.1481	-6.03655	S	R	R	R	S	S	R
D. magna	ES-D-CC-NF7	Spain	37.0711	-6.27241	S	S	S	R	S	S	R
D. magna	ES-D-H-F3	Spain	36.8718	-5.86155	R	S	R	R	R	S	R
D. magna	ES-DO1-1	Spain	36.9784	-6.47764	R	S	R	R	R	S	R
D. magna	ES-HT-1	Spain	38.7752	-1.41022	R	R	R	S	R	R	S
D. magna	ES-HY-1	Spain	38.7793	-1.435	R	R	S	R	R	S	R
D. magna	ES-RO-1	Spain	37.1279	-6.4816	S	R	S	R	S	S	R
D. magna	FI-FAT-1-3	Finland	60.0217	19.9021	R	R	S	S	R	S	S
D. magna	FI-FAV-1-1	Finland	60.0216	19.9025	S	S	S	R	S	S	R
D. magna	FI-FSE-3-74	Finland	60.2578	22.0151	R	R	S	R	R	S	R
D. magna	FI-FSP1-16-2	Finland	60.1844	25.7948	R	R	S	R	R	S	R
D. magna	FI-FUT1-2-1	Finland	60.3471	27.4785	S	S	S	R	S	S	R
D. magna	FI-SK-58-2-C	Finland	59.833	23.2574	R	R	S	R	R	R	R
D. magna	FR-C1-1	France	43.5916	4.59152	R	R	S	R	S	S	R
D. magna	FR-LR8-1	France	43.5148	3.8334	S	R	R	R	R	S	R
D. magna	FR-NPM19-1	France	46.9986	-2.23944	S	R	S	R	R	S	R
D. magna	FR-NPM21-1	France	46.9989	-2.235	S	R	S	R	R	S	R
D. magna	FR-SA-1	France	43.4801	4.6473	R	R	R	R	R	S	R
D. magna	FR-TR-1	France	43.7383	3.8633	R	R	S	R	R	S	R
D. magna	GB-C1-1	Great Britain	51.7344	-1.33626	S	R	S	R	S	S	R
D. magna	GB-EK1-1	Great Britain	55.7024	-2.34083	R	R	S	S	R	S	R
D. magna	GB-EK1-32	Great Britain	55.7024	-2.34083	R	R	S	R	R	S	R
D. magna	GB-EK2-6	Great Britain	55.6977	-2.34343	R	R	S	R	R	S	R
D. magna	GB-EL75-69	Great Britain	51.5276	-0.158147	S	S	S	R	S	S	R
D. magna	GB-EP-1	Great Britain	52.4536	-1.91944	R	R	R	R	R	S	R
D. magna	GB-FML-1	Great Britain	52.5311	-1.95587	R	R	R	R	R	S	R
D. magna	GB-LK1-1	Great Britain	55.7077	-2.19038	R	R	S	R	R	S	R
D. magna	GB-S17-7	Great Britain	51.6205	-1.38622	R	R	S	R	R	S	R
D. magna	GR-K-1	Greece	40.704	23.1442	R	S	R	R	R	R	R
D. magna	HU-AG-03	Hungary	47.5146	19.0813	R	R	S	R	S	R	R
D. magna	HU-CR3-01	Hungary	47.0737	19.136	R	R	S	R	R	S	R
D. magna	HU-HO-2	Hungary	46.8	19.1333	S	S	S	R	S	S	R
D. magna	HU-K-6	Hungary	46.7964	19.185	S	R	R	R	R	S	R
D. magna	IE-DUB-1	Ireland	53.3267	-6.23408	R	R	S	R	R	S	R
D. magna	IL-BM-1	Israel	30.5113	34.6121	S	S	S	R	S	S	R
D. magna	IL-M1-8	Israel	31.7782	35.2206	R	R	S	R	R	S	R
D. magna	IL-PS-2	Israel	32.2557	34.8533	R	R	S	R	R	R	R
D. magna	IL-RAM-4	Israel	33.2301	35.7651	S	S	R	R	S	R	R
D. magna	IL-SH-4	Israel	31.701	34.7138	R	R	R	R	R	R	R
D. magna	IL-TY-10	Israel	32.2437	34.8545	S	R	S	R	S	S	R
D. magna	IL-YERU-16	Israel	30.9899	34.8911	R	R	S	R	R	R	R
D. magna	IR-GG1-1	Iran	37.919	46.707	R	R	S	R	R	S	R
D. magna	IT-ISR1-2	Italy	43.6919	10.2889	S	R	S	R	S	S	R
D. magna	IT-MDV-1	Italy	37.6855	12.6175	R	R	R	R	R	S	R
D. magna	MA-ES-3	Morocco	31.4907	-9.76443	R	S	S	R	R	S	R
D. magna	MN-DM1-1	Mongolia	45.0327	100.66	R	S	R	R	R	S	R
D. magna	NL-LA-1	Netherlands	52.2154	5.18593	R	R	S	R	R	S	R
D. magna	NO-AA-1	Norway	60.051	5.07445	S	S	S	R	S	S	R
D. magna	NO-F-1	Norway	63.5877	10.729	R	R	S	R	R	S	R
D. magna	NO-LADE-1	Norway	63.449	10.4529	S	S	S	R	S	S	R
D. magna	NO-RO-1	Norway	67.5274	12.1268	S	S	S	R	S	S	R
D. magna	NO-V-7	Norway	67.687	12.672	S	S	S	R	S	S	R
D. magna	PL-KNP-P4	Poland	52.3227	20.7305	R	R	R	S	R	S	S
D. magna	PL-W1-1	Poland	52.2109	20.9965	S	S	R	R	S	S	R
D. magna	RO-DS-3	Romania	45.1471	29.6782	S	S	S	R	S	S	R
D. magna	RU-AL1-11	Russia	49.9678	88.692	R	R	R	R	R	S	R
D. magna	RU-AST1-1	Russia	46.3025	48.0136	S	S	S	R	S	S	R
D. magna	RU-B3-01	Russia	50.216	46.8636	R	R	R	R	R	S	R
D. magna	RU-B5-1	Russia	49.9864	46.693	R	R	R	R	R	S	R
D. magna	RU-BAI1-2	Russia	53.0178	106.886	R	R	S	R	R	S	R
D. magna	RU-BAYA1-1	Russia	53.0178	106.887	R	R	S	R	R	S	R
D. magna	RU-BN-BB6	Russia	50.1555	43.3894	R	R	R	R	R	R	R
D. magna	RU-BOL1-1	Russia	66.4497	33.8567	S	R	R	R	S	S	R
D. magna	RU-BP-1	Russia	58.0754	38.1994	S	R	S	R	S	S	R
D. magna	RU-BU2-2	Russia	51.315	108.41	R	R	R	R	R	R	R
D. magna	RU-C10-06	Russia	50.5007	47.1573	S	S	R	R	S	S	R
D. magna	RU-C12-1	Russia	50.4964	47.2059	R	R	R	R	R	R	R
D. magna	RU-C20-1	Russia	50.5098	46.519	R	R	S	S	R	S	S
D. magna	RU-HA2-12	Russia	54.6727	90.2268	R	R	S	R	R	S	R
D. magna	RU-IRK1-10	Russia	52.8768	106.586	R	R	R	R	R	R	R
D. magna	RU-IRK1-12	Russia	53.0742	106.938	R	R	R	R	S	R	R
D. magna	RU-IRK2-14	Russia	52.9895	106.721	S	S	S	R	S	S	R
D. magna	RU-IRK5-72	Russia	52.8354	106.58	R	S	R	R	R	R	R
D. magna	RU-KA2-6	Russia	45.6164	45.3133	R	S	S	R	R	R	R
D. magna	RU-KA3-2	Russia	45.33	45.7275	S	R	S	R	S	S	R
D. magna	RU-KAI-205	Russia	45.5994	45.2975	S	S	R	R	S	S	R
D. magna	RU-KOR1-1	Russia	66.4519	33.799	R	R	S	R	R	S	R
D. magna	RU-MA10-03	Russia	46.4916	42.898	R	S	R	R	R	S	R
D. magna	RU-MA13-3	Russia	46.4438	42.8091	S	S	R	R	S	S	R
D. magna	RU-MA21-2	Russia	46.4581	42.8178	R	S	S	R	R	R	R
D. magna	RU-MA3-5	Russia	46.4633	42.7846	R	R	R	R	R	S	R
D. magna	RU-MA4-3	Russia	46.4391	42.7452	R	R	S	R	R	S	R
D. magna	RU-MA8-01	Russia	46.4719	42.81	R	R	S	R	R	S	R
D. magna	RU-P1-01	Russia	54.5361	39.7904	R	R	S	R	R	S	R
D. magna	RU-PIK-2	Russia	59.9949	30.4731	S	S	S	R	S	S	R
D. magna	RU-R2-1	Russia	56.425	37.6027	S	R	S	R	S	S	R
D. magna	RU-RM1-2	Russia	55.7635	37.5816	R	R	S	R	R	S	R
D. magna	RU-RO1-3	Russia	55.6833	39.8825	R	R	R	R	R	R	R
D. magna	RU-RT1-135	Russia	45.2217	36.8083	R	R	R	R	R	R	R
D. magna	RU-RT21-1-9	Russia	45.2221	36.6848	R	S	S	R	R	S	R
D. magna	RU-SAM5-1	Russia	52.923	50.3173	S	R	S	R	R	R	R
D. magna	RU-SPB-35	Russia	59.8111	30.1331	S	R	R	R	R	R	R
D. magna	RU-SYR1-1	Russia	53.2129	48.4882	R	R	R	R	R	R	R
D. magna	RU-TY4-1	Russia	50.1005	95.1502	R	R	R	R	R	R	R
D. magna	RU-YAK1-6	Russia	61.964	129.631	R	R	S	R	R	R	R
D. magna	RU-YAK3-25	Russia	61.9375	129.638	S	R	R	R	R	S	R
D. magna	RU-ZB1-1	Russia	50.4132	114.725	R	R	S	R	R	S	R
D. magna	RU-ZB2-22	Russia	50.3472	114.826	R	R	S	R	R	S	R
D. magna	RU-ZB5-1	Russia	50.3182	115.305	R	R	S	R	R	S	R
D. magna	RU-ZB6-03	Russia	50.2259	115.642	R	R	R	R	R	R	R
D. magna	SE-BY-J6	Sweden	55.6754	13.5451	R	S	R	R	S	S	R
D. magna	SE-G1-9c	Sweden	60.4217	18.5101	R	S	S	R	R	S	R
D. magna	SE-G2-8c	Sweden	60.4322	18.5224	R	R	S	R	R	R	R
D. magna	SE-GN1-3d3	Sweden	60.4972	18.431	R	S	S	R	R	S	R
D. magna	SE-GN2-3A10	Sweden	60.4971	18.4316	R	S	S	R	R	S	R
D. magna	SE-H1-1	Sweden	58.3423	11.218	R	R	S	R	R	S	R
D. magna	TN-RA-2	Tunesia	36.96	10.2236	R	R	R	S	S	R	R
D. magna	TR-EG-1	Turkey	39.8236	32.8306	R	R	S	R	R	R	R
D. magna	UA-KR1-7	Ukraine	45.0937	36.3107	S	R	S	R	S	S	R
D. magna	US-D-1	USA	38.5301	-121.611	R	S	R	R	R	R	R
D. magna	US-SP2-1	USA	44.3331	-68.0629	R	R	R	S	R	S	S
D. magna	US-SP221-1	USA	44.3343	-68.0648	R	R	R	S	R	S	S
D. magna	US-SP6-10	USA	44.3336	-68.0635	R	R	R	S	R	S	S
D. magna	US-SP7-1	USA	44.3325	-68.0612	R	R	R	S	R	S	S
D. similis	IL-N2	Israel	31.7245	34.6258	R	R	R	R	R	S	R
D. similis	IL-NS1	Israel	31.7239	34.6258	R	R	R	R	R	R	R
D. similis	IL-B3	Israel	32.0132	34.9632	R	R	R	R	R	S	R
D. similis	IL-B6	Israel	32.0132	34.9632	R	R	S	R	S	S	R
D. similis	IL-KNY4	Israel	32.1307	34.8112	R	R	R	R	S	S	R
D. similis	IL-NIZ1-1	Israel	31.7242	34.6262	R	R	R	R	R	R	R
D. similis	IL-NIZ1-2	Israel	31.7242	34.6262	R	R	R	R	R	R	R
D. similis	IL-NIZ1-3	Israel	31.7242	34.6262	R	R	R	R	R	R	R
D. similis	IL-NIZ1-4	Israel	31.7242	34.6262	R	R	R	R	R	R	R
D. similis	IL-A20-Inb3-14	Israel	32.7811	35.4074	R	R	R	R	R	R	R
D. similis	RU-AST-01	Russia	46.3025	48.0136	R	R	R	S	R	R	S
D. similis	RU-B3-11	Russia	50.216	46.8636	R	R	R	R	R	R	R
D. similis	RU-SB01-18	Russia	50.2278	43.7017	R	R	R	R	R	R	R
D. similis	RU-SB01-22	Russia	50.2278	43.7017	R	R	R	S	R	R	S
D. similis	RU-SC20-01	Russia	50.5098	46.519	S	R	R	R	S	R	R
D. sinensis	RU-SAK-10	Russia	46.9475	142.698	R	R	S	S	R	S	S
D. sinensis	RU-SAK-7	Russia	46.9475	142.698	R	R	S	S	R	S	S
D. sinensis	RU-SCH1-01	Russia	54.6034	58.7875	S	R	S	R	S	S	R
D. sinensis	RU-SCH1-03	Russia	54.6034	58.7875	S	S	S	R	S	S	R
D. sinensis	RU-SDSP-74	Russia	45.4334	37.8787	R	R	S	S	R	S	S
D. sinensis	RU-SDSP-76	Russia	45.4334	37.8787	R	R	S	S	R	S	S
D. sinensis	RU-SDSP-82	Russia	45.4334	37.8787	S	S	S	R	S	R	R
D. sinensis	RU-BU1-3	Russia	51.315	108.41	S	R	S	R	R	R	R
D. sinensis	RU-TY6-1	Russia	50.5027	91.2763	R	R	S	S	R	S	S
D. sinensis	RU-TY6-2	Russia	50.5027	91.2763	R	R	S	S	R	S	S
D. sinensis	RU-TY6-3	Russia	50.5027	91.2763	R	R	R	S	R	R	S
D. sinensis	RU-SZB3-2	Russia	50.3477	114.874	R	R	R	R	R	R	R
D. sinensis	RU-NOV1-01	Russia	53.7538	77.894	R	R	S	R	S	S	R
D. sinensis	RU-TU2-01	Russia	55.6243	69.2087	R	R	R	S	R	R	S

## Sheet: Supplementary Data 2
Supplementary Data 2| Summary of resistance assessment (attachment test) and infection trials in D. similis and D. sinensis. The columns including R and S indicate whether the genotype is resistant or susceptible, respectively, to the five Pasteuria strains. Genotypes that resulted susceptible to the attachment test (at least in one of the two attachment sites for P15 and P21) were used for the i…
Clone	Species	Country	C1-foregut	C1_replicates	C1_infection	C19-foregut	C19_replicates	C19_infection	P15_hindgut	P15_throat	P15_replicates	P15_infection	P20-foregut	P20_replicates	P20_infection	P21_hindgut	P21_throat	P21_replicates	P21_infection
IL-B-3	D. similis	IL	R			R			R	R			R			S	R	0/5	NI
IL-B-6	D. similis	IL	R			R			S	R	0/5	NI	S	2024-10-05	I	S	R	2024-05-03	I
IL-KYN-4	D. similis	IL	R			R			R	R			S	2024-10-05	I	S	R	2024-05-01	I
IL-N-2	D. similis	IL	R			R			R	R			R			S	R	0/5	NI
IL-NIZ1-1	D. similis	IL	R			R			R	R			R			R	R
IL-NIZ1-2	D. similis	IL	R			R			R	R			R			R	R
IL-NIZ1-3	D. similis	IL	R			R			R	R			R			R	R
IL-NIZ1-4	D. similis	IL	R			R			R	R			R			R	R
IL-NS-1	D. similis	IL	R			R			R	R			R			S	R	2024-05-01	I
IL-SIM-A20-inb3-14	D. similis	IL	R			R			R	R			R			R	R
RU-AST10-2	D. similis	RU	R			R			R	S	2024-05-01	I	R			R	S	2024-05-03	I
RU-B3-11	D. similis	RU	R			R			R	R			R			R	R
RU-SBO1-18	D. similis	RU	R			R			R	R			R			R	R
RU-SBO1-22	D. similis	RU	R			R			R	S	0/5	NI	R			R	S	2024-05-02	I
RU-SC20-1	D. similis	RU	S	2024-05-05	I	R			R	R			S	0/10	NI	R	R
RU-BU1-3	D. sinensis	RU	S	2024-05-05	I	R			S	R	2024-05-01	I	R			R	R
RU-SAK-10	D. sinensis	RU	R			R			S	S	2024-10-01	I	R			S	S	2024-05-01	I
RU-SAK-7	D. sinensis	RU	R			R			S	S	2024-05-05	I	R			S	S	2024-05-01	I
RU-SCH1-1	D. sinensis	RU	S	2024-10-02	I	R			S	R	0/5	NI	S	2024-10-07	I	S	R	0/5	NI
RU-SCH1-3	D. sinensis	RU	S	2024-10-07	I	S	2024-10-09	I	S	R	2024-05-02	I	S	2024-10-07	I	S	R	2024-05-02	I
RU-SDSP-74	D. sinensis	RU	R			R			S	S	2024-10-02	I	R			S	S	2024-05-01	I
RU-SDSP-76	D. sinensis	RU	R			R			S	S	2024-05-02	I	R			S	S	2024-05-02	I
RU-SDSP-82	D. sinensis	RU	S	2024-05-05	I	S	2024-10-08	I	S	R	0/5	NI	S	2024-10-04	I	R	R
RU-SZB3-2	D. sinensis	RU	R			R			R	R			R			R	R
RU-TY6-1	D. sinensis	RU	R			R			S	S	2024-05-02	I	R			S	S	2024-05-04	I
RU-TY6-2	D. sinensis	RU	R			R			S	S	2024-05-03	I	R			S	S	2024-05-03	I
RU-TY6-3	D. sinensis	RU	R			R			R	S	2024-05-01	I	R			R	S	2024-05-01	I
RU-NOV1-01	D. sinensis	RU	R			S	2024-10-09	I	S	R	0/5	NI	S	2024-10-06	I	S	R	0/5	NI
RU-TU2-01	D. sinensis	RU	R			R			R	S	2024-05-01	I	R			R	S	2024-05-02	I

## Sheet: Supplementary Data 3
Supplementary Data 3 | List of shared polymorphisms and their minor allele frequency within each of the five lineages. Contig refers to the contig of D. magna reference genome 3.0 (Fields et al. in prep.). D. magna WE is the Western Eurasian clade of this species, EA is the East Asian clade and NA the North American clade.
Contig	Position	D. magna WE	D. magna NA	D. magna EA	D. sinensis	D. similis
000000F	40665	0.129	0.192	0.167	0.179	0.133
000000F	4431683	0.172	0.269	0.389	0.136	0.3
000000F	4431704	0.125	0.231	0.306	0.091	0.267
000000F	4789535	0.302	0.077	0.167	0.071	0.1
000000F	5917977	0.336	0.115	0.417	0.143	0.367
000001F	2626881	0.115	0.25	0.25	0.143	0.5
000001F	3666651	0.06	0.077	0.472	0.071	0.167
000001F	4011346	0.286	0.115	0.471	0.154	0.214
000001F	4556360	0.413	0.077	0.444	0.071	0.267
000001F	4831852	0.351	0.077	0.472	0.321	0.067
000002F	3676888	0.164	0.4	0.375	0.167	0.5
000002F	3676889	0.164	0.45	0.406	0.167	0.467
000002F	3678030	0.172	0.5	0.306	0.167	0.467
000002F	3957676	0.236	0.5	0.324	0.278	0.2
000002F	4067197	0.456	0.077	0.469	0.115	0.067
000003F	1997181	0.296	0.208	0.441	0.464	0.2
000003F	1997249	0.226	0.192	0.472	0.5	0.233
000003F	3200305	0.075	0.192	0.222	0.429	0.467
000003F	3223081	0.432	0.077	0.306	0.375	0.286
000003F	4016407	0.445	0.115	0.333	0.333	0.231
000004F	127457	0.147	0.154	0.324	0.111	0.25
000004F	127811	0.389	0.192	0.382	0.05	0.267
000004F	127823	0.416	0.192	0.441	0.05	0.267
000004F	153885	0.196	0.346	0.056	0.292	0.167
000004F	3915092	0.113	0.2	0.286	0.107	0.067
000005F	2574845	0.152	0.05	0.382	0.308	0.167
000006F	3116975	0.472	0.308	0.294	0.393	0.367
000006F	3118446	0.204	0.154	0.324	0.143	0.233
000008F	2693832	0.206	0.5	0.167	0.071	0.067
000009F	1044204	0.236	0.154	0.139	0.107	0.1
000009F	1181608	0.48	0.231	0.222	0.357	0.1
000009F	2555041	0.21	0.385	0.111	0.208	0.067
000010F	2567269	0.262	0.423	0.417	0.5	0.5
000011F	129700	0.464	0.231	0.389	0.5	0.167
000011F	133886	0.443	0.115	0.139	0.286	0.333
000011F	238900	0.256	0.423	0.25	0.214	0.462
000011F	2139146	0.381	0.231	0.222	0.346	0.154
000011F	2139152	0.119	0.192	0.139	0.25	0.154
000011F	2139415	0.208	0.231	0.222	0.318	0.136
000011F	2139426	0.349	0.231	0.25	0.154	0.292
000011F	2139456	0.083	0.269	0.147	0.25	0.45
000011F	2140801	0.388	0.462	0.472	0.458	0.231
000011F	2140832	0.463	0.5	0.278	0.385	0.333
000011F	2140853	0.405	0.5	0.5	0.417	0.286
000011F	2140967	0.346	0.5	0.357	0.5	0.167
000011F	2141026	0.473	0.5	0.385	0.5	0.133
000011F	2141058	0.478	0.5	0.406	0.5	0.167
000011F	2141151	0.454	0.5	0.467	0.5	0.167
000011F	2173495	0.123	0.308	0.438	0.143	0.286
000011F	2173513	0.329	0.385	0.219	0.192	0.286
000011F	2173537	0.173	0.423	0.333	0.25	0.1
000011F	2173576	0.327	0.154	0.25	0.231	0.433
000011F	2173627	0.345	0.115	0.214	0.333	0.133
000011F	2173954	0.158	0.222	0.1	0.15	0.107
000011F	2254784	0.496	0.462	0.306	0.321	0.464
000011F	2254844	0.233	0.5	0.3	0.222	0.3
000011F	2254849	0.237	0.5	0.3	0.167	0.3
000011F	2254892	0.157	0.292	0.267	0.167	0.167
000011F	2255099	0.298	0.063	0.294	0.182	0.154
000011F	2255105	0.274	0.063	0.294	0.2	0.154
000011F	2258639	0.173	0.308	0.222	0.321	0.15
000011F	2273104	0.438	0.385	0.206	0.083	0.179
000011F	2277328	0.078	0.333	0.091	0.462	0.182
000011F	2343857	0.252	0.154	0.059	0.25	0.346
000011F	2343896	0.282	0.192	0.059	0.25	0.409
000011F	2343902	0.283	0.192	0.059	0.364	0.346
000011F	2344019	0.291	0.269	0.235	0.25	0.1
000011F	2382980	0.384	0.423	0.194	0.423	0.107
000012F	2839540	0.24	0.115	0.25	0.179	0.233
000012F	2840045	0.206	0.115	0.25	0.071	0.467
000012F	2840155	0.198	0.115	0.25	0.071	0.433
000012F	2840162	0.198	0.115	0.25	0.071	0.433
000012F	2842867	0.091	0.115	0.278	0.179	0.1
000013F	1622162	0.444	0.385	0.4	0.25	0.4
000014F	121459	0.405	0.077	0.389	0.071	0.067
000015F	2325444	0.071	0.115	0.139	0.5	0.393
000015F	2325519	0.084	0.192	0.139	0.5	0.333
000015F	2325539	0.08	0.154	0.139	0.5	0.333
000015F	2342197	0.26	0.269	0.278	0.05	0.071
000016F	420166	0.306	0.115	0.441	0.357	0.133
000016F	460850	0.302	0.115	0.294	0.417	0.467
000016F	460861	0.302	0.115	0.294	0.385	0.467
000016F	460864	0.302	0.115	0.294	0.385	0.467
000016F	460945	0.294	0.115	0.306	0.429	0.5
000016F	460990	0.29	0.115	0.306	0.357	0.467
000016F	461004	0.29	0.115	0.306	0.385	0.467
000016F	461009	0.286	0.115	0.306	0.357	0.467
000016F	461012	0.29	0.115	0.306	0.357	0.5
000016F	461029	0.286	0.115	0.278	0.385	0.5
000016F	928930	0.074	0.077	0.111	0.143	0.25
000016F	1544383	0.23	0.077	0.444	0.393	0.133
000016F	1595054	0.424	0.115	0.176	0.393	0.067
000016F	1822779	0.135	0.115	0.056	0.154	0.333
000016F	1823035	0.058	0.077	0.156	0.167	0.3
000016F	1828478	0.286	0.192	0.278	0.5	0.423
000016F	1828505	0.272	0.192	0.294	0.278	0.321
000016F	1828511	0.246	0.269	0.294	0.429	0.393
000016F	1828965	0.235	0.115	0.25	0.05	0.115
000016F	2466594	0.298	0.192	0.056	0.107	0.2
000016F	2598750	0.48	0.154	0.471	0.286	0.067
000017F	1775087	0.357	0.346	0.472	0.214	0.5
000017F	1775339	0.25	0.346	0.472	0.143	0.214
000017F	2321820	0.336	0.333	0.235	0.438	0.056
000018F	1611159	0.164	0.346	0.139	0.458	0.233
000018F	1611166	0.165	0.346	0.139	0.458	0.067
000018F	1611168	0.164	0.346	0.139	0.458	0.233
000018F	1611174	0.165	0.346	0.139	0.458	0.167
000018F	1611201	0.198	0.423	0.111	0.5	0.233
000018F	1611216	0.202	0.462	0.139	0.5	0.233
000018F	1612238	0.328	0.115	0.25	0.05	0.125
000018F	2366188	0.29	0.115	0.361	0.464	0.067
000018F	2375279	0.304	0.077	0.389	0.464	0.067
000018F	2420805	0.415	0.25	0.333	0.393	0.346
000018F	2420815	0.383	0.346	0.278	0.091	0.091
000018F	2420827	0.378	0.385	0.278	0.25	0.292
000018F	2431557	0.492	0.154	0.444	0.179	0.433
000018F	2431771	0.25	0.292	0.111	0.464	0.333
000018F	2432223	0.357	0.077	0.417	0.143	0.167
000018F	2432579	0.488	0.077	0.469	0.333	0.267
000018F	2432894	0.38	0.318	0.188	0.25	0.2
000018F	2433093	0.23	0.423	0.083	0.071	0.267
000018F	2435768	0.393	0.462	0.278	0.083	0.136
000018F	2436923	0.214	0.231	0.111	0.143	0.167
000018F	2512092	0.41	0.231	0.375	0.321	0.5
000018F	2512122	0.258	0.231	0.333	0.357	0.3
000018F	2512137	0.256	0.192	0.382	0.179	0.4
000018F	2512175	0.283	0.385	0.281	0.231	0.3
000018F	2512482	0.115	0.154	0.167	0.346	0.433
000019F	775665	0.236	0.423	0.176	0.318	0.429
000020F	392561	0.119	0.5	0.208	0.143	0.083
000020F	1540897	0.105	0.45	0.382	0.05	0.333
000020F	1711693	0.417	0.154	0.417	0.179	0.167
000022F	2059386	0.304	0.077	0.306	0.179	0.143
000022F	2059471	0.341	0.269	0.278	0.154	0.1
000022F	2059475	0.341	0.269	0.25	0.091	0.1
000022F	2059748	0.061	0.231	0.222	0.214	0.091
000025F	1867264	0.208	0.346	0.233	0.5	0.467
000025F	1867493	0.154	0.077	0.375	0.357	0.167
000025F	1867601	0.21	0.115	0.467	0.5	0.1
000025F	1867802	0.11	0.308	0.389	0.5	0.267
000023F	1314848	0.172	0.269	0.194	0.056	0.056
000027F	1441667	0.067	0.5	0.25	0.462	0.367
000030F	1246111	0.194	0.5	0.5	0.179	0.5
000028F	197263	0.38	0.308	0.389	0.423	0.233
000028F	197265	0.38	0.308	0.389	0.423	0.267
000028F	197562	0.196	0.423	0.176	0.375	0.467
000028F	278657	0.211	0.462	0.206	0.393	0.154
000028F	285545	0.408	0.269	0.118	0.286	0.2
000028F	285704	0.134	0.462	0.472	0.393	0.143
000028F	298723	0.245	0.208	0.063	0.438	0.154
000028F	298766	0.238	0.231	0.063	0.438	0.083
000028F	298818	0.243	0.231	0.156	0.438	0.083
000028F	298850	0.243	0.231	0.071	0.2	0.083
000028F	298856	0.243	0.231	0.067	0.2	0.083
000028F	298865	0.245	0.231	0.133	0.278	0.083
000028F	298905	0.286	0.25	0.176	0.35	0.375
000028F	307442	0.48	0.231	0.389	0.464	0.071
000028F	308449	0.277	0.231	0.333	0.071	0.35
000028F	308521	0.121	0.231	0.156	0.071	0.423
000028F	308548	0.19	0.192	0.156	0.071	0.464
000028F	334959	0.123	0.273	0.083	0.429	0.1
000028F	344696	0.112	0.269	0.206	0.292	0.267
000028F	530547	0.272	0.346	0.472	0.143	0.067
000032F	156591	0.065	0.346	0.111	0.071	0.367
000035F	513067	0.435	0.222	0.063	0.107	0.1
000035F	788654	0.341	0.346	0.444	0.318	0.125
000035F	792705	0.48	0.346	0.306	0.455	0.462
000035F	883726	0.3	0.154	0.417	0.455	0.267
000035F	883906	0.466	0.423	0.472	0.333	0.179
000035F	885034	0.393	0.346	0.5	0.182	0.133
000038F	462502	0.31	0.423	0.444	0.5	0.227
000038F	462505	0.31	0.423	0.444	0.5	0.227
000038F	462529	0.34	0.462	0.444	0.389	0.458
000042F	351685	0.484	0.231	0.278	0.286	0.2
000042F	351721	0.48	0.231	0.278	0.286	0.167
000042F	351745	0.484	0.231	0.278	0.286	0.233
000042F	356989	0.329	0.231	0.278	0.143	0.133
000044F	631545	0.057	0.389	0.083	0.5	0.3
000050F	59771	0.371	0.462	0.471	0.393	0.333
000050F	538386	0.248	0.154	0.188	0.227	0.067
000052F	101494	0.495	0.25	0.294	0.154	0.233
000052F	101500	0.1	0.091	0.118	0.167	0.269
000052F	101515	0.097	0.083	0.118	0.25	0.269
000052F	101527	0.102	0.083	0.118	0.25	0.269
000052F	101546	0.459	0.231	0.353	0.269	0.286
000052F	101590	0.45	0.167	0.353	0.4	0.346
000052F	121505	0.07	0.167	0.147	0.375	0.278
000052F	122820	0.274	0.167	0.206	0.071	0.333
000055F	173052	0.246	0.208	0.167	0.115	0.5
000055F	324033	0.076	0.269	0.472	0.182	0.107
000055F	411490	0.107	0.115	0.222	0.462	0.2
000058F	366145	0.16	0.231	0.194	0.409	0.364
000068F	1917	0.403	0.385	0.25	0.25	0.1
000062F	295050	0.416	0.154	0.139	0.107	0.067
000073F	252173	0.214	0.115	0.389	0.25	0.2
000073F	256694	0.456	0.192	0.389	0.143	0.3
000075F	47618	0.1	0.269	0.361	0.083	0.433
000075F	47619	0.1	0.269	0.361	0.083	0.5
000078F	82417	0.207	0.5	0.333	0.455	0.4
000079F	132098	0.194	0.455	0.433	0.321	0.333
000079F	133657	0.165	0.1	0.235	0.063	0.417
000079F	140541	0.387	0.346	0.5	0.231	0.3
000079F	146656	0.467	0.423	0.472	0.25	0.3
000079F	160185	0.274	0.154	0.281	0.278	0.233
000079F	173923	0.352	0.115	0.294	0.143	0.192
000079F	173924	0.352	0.115	0.294	0.143	0.231
000079F	175577	0.377	0.269	0.278	0.179	0.167
000079F	175579	0.115	0.115	0.139	0.179	0.167
000079F	177852	0.488	0.154	0.083	0.375	0.364
000079F	178816	0.371	0.444	0.333	0.313	0.25
000079F	178828	0.408	0.273	0.361	0.313	0.227
000079F	181310	0.155	0.077	0.25	0.143	0.1
000079F	181594	0.075	0.423	0.111	0.077	0.167
000079F	206564	0.437	0.346	0.25	0.214	0.1
000079F	208576	0.242	0.154	0.389	0.393	0.5
000079F	211626	0.075	0.269	0.194	0.462	0.333
000079F	211659	0.262	0.346	0.167	0.393	0.4
000079F	213167	0.171	0.115	0.333	0.393	0.367
000079F	217944	0.262	0.346	0.417	0.321	0.5
000079F	222176	0.429	0.154	0.194	0.107	0.231
000079F	284814	0.06	0.214	0.367	0.464	0.4
000086F	195322	0.188	0.308	0.139	0.464	0.5
000106F	13092	0.181	0.308	0.25	0.364	0.25
000115F	106766	0.148	0.115	0.147	0.464	0.385

## Sheet: Supplementary Data 4
Supplementary Data 4 | Table summarizing, for each of the local allele trees built in the surrounding of the 131 SNPs retained for this analysis, the probability of having haplotypes clustering by allele (Pallelic). This is reported for trees built with window size around the focal SNP of 100 to 1500 basepair (bp) length. The focal SNP was excluded from the sequence before tree building. The repo…
Contig	Position	P-allelic	P-allelic	P-allelic	P-allelic	P-allelic	P-allelic	P-allelic	P-allelic
		100bp	150bp	200bp	400bp	600bp	800bp	1000bp	1500bp
000000F	4431683	81.9	55.6	17.3	6.1	0.4	0.4	0.4	0.5
000000F	4431704	70.7	29.7	32.8	1.8	3.4	1.5	0.2	0
000002F	3676888	72.4	63.5	33.6	10.9	19.2	14.2	8.2	9.5
000002F	3676889	46.8	7.1	40.1	21.4	17.2	20.1	19	4.8
000003F	1997181	5.7	14	23.4	12.1	22.1	45.3	45.8	29.5
000003F	1997249	0.2	0.7	0.4	1.5	0.5	0.3	0.2	1
000004F	127457	16.8	31	15.4	13.1	17.1	13.7	4.5	4.9
000004F	127811	0.4	1.7	0.1	3.8	3	2	1.7	1.9
000004F	127823	4	3.9	0.3	10.9	4.7	3.4	11.6	2.4
000011F	2139146	18.3	15.8	9.9	5.4	6.3	3.4	4.1	1.3
000011F	2139152	4.7	7.6	6.5	1.3	1.6	2.4	2.3	0.4
000011F	2139415	2.5	1	0.6	2.6	2.5	1.7	1.7	0.8
000011F	2139426	5	5.1	6.5	2.4	1.1	0.6	1.3	0.8
000011F	2139456	24.9	20.3	22.7	22	20.3	15.3	12.3	3.5
000011F	2140801	22.5	50.8	38.1	18.5	10.6	22.9	12.1	7.9
000011F	2140832	80.3	71	13.9	20.5	20	16.3	10.9	6.2
000011F	2140853	95.3	71.6	61.3	12	6.2	11.8	19.8	11.4
000011F	2140967	78.6	77.5	83.3	67.3	68.3	60.1	54.2	26.3
000011F	2141026	82.8	91	90.9	79.6	73.8	65.2	64.5	29.3
000011F	2141058	61.8	84.9	87	89.7	70.9	68.9	55.6	24.6
000011F	2141151	42.8	56.9	87.6	88.1	89	66.8	43.3	28.8
000011F	2173495	41.7	19.7	21.5	15.5	15.4	10.7	8.8	4.1
000011F	2173513	33.7	25.2	26.5	29	32.7	17.8	18.8	12.2
000011F	2173537	10.7	9	11.8	10.4	9	6.4	8.1	6.4
000011F	2173576	22.1	21.3	19.2	9.9	3.4	3.8	5.9	2.5
000011F	2173627	0.8	0.7	0.7	1.5	1.8	1.2	1.3	1.3
000011F	2173954	14.1	10.4	9	7.4	7.1	6.3	4.9	6.7
000011F	2254784	0.8	26.5	37	24.2	9.4	7.3	9.4	10.5
000011F	2254844	60.3	70.2	67.8	50.8	36.9	37.5	30.6	23.7
000011F	2254849	55.7	67.1	66.9	39.6	34	34	18.3	14
000011F	2254892	86.8	78.9	72.9	47	38.3	36	23.9	19.1
000011F	2255099	77.1	81.6	82.9	74	73	72.1	62.9	54.8
000011F	2255105	65.1	72.7	73.7	64.3	61.2	61.5	56	46.3
000011F	2343857	68.8	21.7	24.7	0.9	4.1	2.2	0.2	0.3
000011F	2343896	86.8	57.3	46.1	19.2	8.8	0.6	0.8	0
000011F	2343902	23.5	32.5	0	0.3	0	5.2	0	0.1
000011F	2344019	0	7.2	3.5	1	2.2	0.3	0.4	0
000012F	2839540	55.2	53.2	50.7	0	0	0	0	0
000012F	2840045	15.2	3.8	21	50.4	31.2	6.4	5.4	0
000012F	2840155	43.9	42.5	51.4	63.4	36.1	24	11.1	10.5
000012F	2840162	48.7	53.4	54.2	56.3	47.1	24.7	11.8	8.8
000015F	2325444	89.2	80.9	31.2	0	12.3	2.3	0	0
000015F	2325519	99.5	76.1	40.6	6.8	0.2	0	0	0
000015F	2325539	96.7	2.7	57.4	51.5	22.2	2	0	0
000016F	460850	89.1	38.5	19.9	1.8	6.8	2.1	1.3	0.1
000016F	460861	89	40.4	55.8	42.7	2.8	1.5	5.3	0
000016F	460864	89.4	44.2	13.7	44.8	5.9	0.4	0	0
000016F	460945	23.1	1.1	28.5	20.2	17.6	0.2	0.5	0
000016F	460990	2.5	69.5	52.5	30.1	3.5	4.1	1	0.1
000016F	461004	98.2	78.8	4.2	40.3	21.3	12.7	3.6	0.5
000016F	461009	99.3	45.3	55.2	57.4	22.1	3.7	4.1	0
000016F	461012	90	19	29.4	25.7	6.1	1.3	2.6	0.1
000016F	461029	24.1	20.3	53.8	13.1	40.2	5.2	1	0
000016F	1822779	10.4	14.8	9	3.9	0.8	0	0.1	0
000016F	1823035	16.2	3.2	3.3	0.1	0	0	0	0
000016F	1828478	14	15.8	13.7	7.5	7.9	8.9	6.5	3.1
000016F	1828505	6.1	6.7	10	3.6	1.9	1.6	0.4	0.5
000016F	1828511	18.4	10.4	11.8	11.3	10.5	7.6	6.3	2
000016F	1828965	73.7	43.3	24.2	33.4	13.2	6.2	8.7	3.7
000017F	1775087	86.4	40.5	33.1	0.8	0	0	0	0
000017F	1775339	0.2	0	0	0	0	0	0	0
000018F	1611159	76.2	43.9	75.7	87.1	45.1	14.2	15.7	10.3
000018F	1611166	84.6	40.2	82.7	63.6	26.3	45.3	12.2	9.9
000018F	1611168	99.9	99.5	29.8	76.1	62	33.8	42.9	13.5
000018F	1611174	85.8	27.4	47.8	74.4	55.1	33.2	14.6	10.6
000018F	1611201	89.5	92.7	92	51	35	3.4	24.5	7.6
000018F	1611216	79.9	87.3	98.7	45.4	28.3	39.7	8.6	7.6
000018F	2420805	63.3	61.1	57.7	25.8	21.6	17.2	10.7	3.8
000018F	2420815	51.7	43.7	41.5	25.4	23.4	14.7	10.4	7
000018F	2420827	78.5	68.8	60.6	34	16.5	11	6.4	3.4
000018F	2431557	13.1	0	0	0	0.1	0.7	0	0
000018F	2431771	57.6	35.2	36.3	0	0	0	0	0
000018F	2432223	0.8	0	0	0	0	0	0	0
000018F	2432579	0	0	0	0	0	0	0	0
000018F	2432894	17.9	24.3	6	3.4	2.8	1.3	0	0
000018F	2433093	55.9	8.5	1	0.5	0.2	0	0	0
000018F	2512092	15.8	11.4	11	4.6	3.5	1.5	1.9	0.1
000018F	2512122	6.2	3.8	6	4.8	4.6	0.5	1.2	0
000018F	2512137	2.2	5.7	6.4	7.8	3.1	0.8	0.3	0.2
000018F	2512175	1.8	11.4	3.7	1.5	3.1	0.7	1.9	0.1
000018F	2512482	30.1	32.9	22	4.7	4.8	1.6	0.8	0.6
000022F	2059386	0.6	0	0.1	0	0	0.1	0	0
000022F	2059471	0	0	7.6	0	0.7	2.8	1.6	0
000022F	2059475	0	0.5	15.6	5.4	7.4	4.8	2.9	0
000022F	2059748	43.8	13.6	30.5	11	2	1	1.5	0
000025F	1867264	33.4	35.4	11.8	12.8	2.3	5.3	4.1	0.6
000025F	1867493	55.4	47	36.5	29	19.3	9.8	2.6	1.1
000025F	1867601	32.3	24.5	24.8	41.2	32.5	15.3	6.9	3.9
000025F	1867802	56.3	44.5	46.7	29.2	8.2	6.9	6.6	0.4
000028F	197263	22.6	23.3	9.4	2.6	4.5	1	0.6	0.4
000028F	197265	20.2	19.3	11.6	2	1.5	2.5	1.6	0.1
000028F	197562	29.1	62	73.5	81.4	15.2	22.2	3.6	0.7
000028F	285545	3.4	2.5	6	1	2.4	1.9	2.9	2.2
000028F	285704	3.1	0.7	2.8	13	7.8	2.6	1.3	2.2
000028F	298723	82.1	43.3	52.7	24.5	22	16.3	10.1	5.5
000028F	298766	93.7	99.7	99.1	44.5	34.5	23.9	19.7	6.6
000028F	298818	61.9	69.8	78.4	61	23.8	21.2	13.1	4.6
000028F	298850	87.1	84.9	82.2	81.2	31.6	15.5	8.7	1.8
000028F	298856	98.5	95.9	92.5	79.8	30.8	21.2	9.4	2.5
000028F	298865	79.4	68.1	72.8	76.2	27.6	21	10.8	3
000028F	298905	25.9	27.5	28.4	29.1	20.5	5.1	3.7	1.4
000028F	308449	14.7	36.2	49.2	47.4	34	28.1	3.5	4.9
000028F	308521	36.4	73.6	48.2	41.2	31.9	7.8	3.4	6.4
000028F	308548	37.3	39	51.6	34.3	28.5	4.3	11.2	5.6
000035F	883726	7	0.3	0.1	0	0	0	0.1	0
000035F	883906	7.8	7.5	8.4	3	0.8	0	0.1	0
000038F	462502	28.4	22.5	60.8	1.6	0.1	0	0.3	0
000038F	462505	71.5	44.9	21.5	4.4	1.2	0.1	0	0
000038F	462529	15.6	11.6	7.8	2.3	0.4	0.5	0.1	0
000042F	351685	4.5	76.6	32.4	4.6	0	0	0	0
000042F	351721	88.1	86.3	89.1	25.5	0	0	0	0
000042F	351745	64.1	94.6	83	19.7	0	0	0	0
000052F	101494	85.2	80.7	84.6	61.7	53.1	54.3	52.3	40.1
000052F	101500	98.7	93.5	82.9	71.5	65.9	65.6	59.9	42.6
000052F	101515	98.8	91.2	84.7	68.9	65.6	64.2	56.6	47.3
000052F	101527	86.3	82.7	75.4	67.4	62.5	67.2	59	34.4
000052F	101546	80.1	74.3	78.3	57.7	50.7	60.2	47.3	34
000052F	101590	37.5	46.6	40	38.2	35.2	38.9	30	19.1
000075F	47618	55.4	23.9	49.6	4.2	1.3	2.2	0.1	0
000075F	47619	59.7	56.9	45.6	5.5	1.5	0.6	0.1	0
000079F	173923	8	6.9	0	0	0	0	0	0
000079F	173924	6.2	9.1	0	0	0	0	0	0
000079F	175577	12.4	16.1	3.5	5.1	0.3	0.3	0	1.2
000079F	175579	21.1	42.9	5.7	10.7	0.5	1.3	0.1	0.9
000079F	177852	0.5	0	2.9	0	0	0.3	0.2	0
000079F	178416	98.8	97.3	89.5	57.1	52.7	51.7	47.6	36.6
000079F	178828	40.1	40	24	17.7	14.6	13.7	8.1	3.7
000079F	181310	63.5	62.4	41.8	4.7	0.1	0	0	0.1
000079F	181594	0.6	0	0.1	0.1	0	0.2	0.1	0
000079F	211626	19.1	10.1	13.9	1.1	0.2	0	0	0
000079F	211659	7.8	14	21.2	1.3	0	0	0	0

## Sheet: Supplementary Data 5
Supplementary Data 5 | Annotation and predicted effect of the 56 shared SNPs with evidence of being, or being in LD with, a TSP, i.e. these 56 shared SNPs occurred within the 11 regions with at least two shared SNPs in LD. Each of these 11 regions has at least one putative TSP identified (in bold these SNPs with a Pallelic higher than 85). Contig refers to the contig of D. magna reference genome …
Contig	Position	Highest P-allelic	Functional class	Effect	Transcript
000011F	2140801	50.8	upstream_gene_variant	MODIFIER	augustus_masked-000011F-processed-gene-21.7
000011F	2140832	80.3	synonymous_variant	LOW	genemark-000011F-processed-gene-21.35
000011F	2140853	95.3	synonymous_variant	LOW
000011F	2140967	78.6	synonymous_variant	LOW
000011F	2141026	91	synonymous_variant	LOW
000011F	2141058	89.7	missense_variant	MODERATE
000011F	2141151	89	upstream_gene_variant	MODIFIER	augustus_masked-000011F-processed-gene-21.7
000011F	2254784	24.2	upstream_gene_variant	MODIFIER	maker-000011F-snap-gene-22.68
000011F	2254844	70.2	synonymous_variant	LOW	maker-000011F-augustus-gene-22.106
000011F	2254849	66.9	missense_variant	MODERATE
000011F	2254892	86.8	5_prime_UTR_variant	MODIFIER
000011F	2255099	82.9	5_prime_UTR_variant	MODIFIER
000011F	2255105	73.7	5_prime_UTR_variant	MODIFIER
000011F	2343857	68.8	synonymous_variant	LOW	maker-000011F-snap-gene-23.73
000011F	2343896	86.8	synonymous_variant	LOW
000011F	2343902	32.5	synonymous_variant	LOW
000011F	2344019	7.2	synonymous_variant	LOW
000015F	2325444	89.2	missense_variant	MODERATE	maker-000015F-augustus-gene-23.50
000015F	2325519	99.5	missense_variant	MODERATE
000015F	2325539	96.7	missense_variant	MODERATE
000016F	460850	89.1	synonymous_variant	LOW	maker-000016F-augustus-gene-4.94
000016F	460861	89	missense_variant	MODERATE
000016F	460864	89.4	missense_variant	MODERATE
000016F	460945	28.5	missense_variant	MODERATE
000016F	460990	69.5	stop_gained	HIGH
000016F	461004	98.2	missense_variant	MODERATE
000016F	461009	99.3	synonymous_variant	LOW
000016F	461012	90	synonymous_variant	LOW
000016F	461029	53.8	missense_variant	MODERATE
000017F	1775087	86.4	upstream_gene_variant	MODIFIER	genemark-000017F-processed-gene-17.80
000017F	1775339	0.2	missense_variant	MODERATE	genemark-000017F-processed-gene-17.81
000018F	1611159	87.1	synonymous_variant	LOW	maker-000018F-augustus-gene-16.99
000018F	1611166	84.6	missense_variant	MODERATE
000018F	1611168	99.9	synonymous_variant	LOW
000018F	1611174	85.8	synonymous_variant	LOW
000018F	1611201	89.5	synonymous_variant	LOW
000018F	1611216	79.9	synonymous_variant	LOW
000028F	298723	82.1	missense_variant	MODERATE	snap_masked-000028F-processed-gene-3.3
000028F	298766	99.1	synonymous_variant	LOW
000028F	298818	78.4	missense_variant	MODERATE
000028F	298850	87.1	synonymous_variant	LOW
000028F	298856	98.5	synonymous_variant	LOW
000028F	298865	79.4	synonymous_variant	LOW
000028F	298905	29.1	missense_variant	MODERATE
000042F	351685	76.6	splice_region_variant & intron_variant	LOW	genemark-000042F-processed-gene-3.77
000042F	351721	89.1	synonymous_variant	LOW
000042F	351745	94.6	synonymous_variant	LOW
000052F	101494	85.2	synonymous_variant	LOW	maker-000052F-augustus-gene-1.64
000052F	101500	98.7	synonymous_variant	LOW
000052F	101515	98.8	synonymous_variant	LOW
000052F	101527	86.3	synonymous_variant	LOW
000052F	101546	80.1	missense_variant	MODERATE
000052F	101590	46.6	synonymous_variant	LOW
000079F	177852	2.9	5_prime_UTR_variant	MODIFIER	maker-000079F-augustus-gene-1.77
000079F	178416	98.8	synonymous_variant	LOW
000079F	178828	40.1	missense_variant	MODERATE

## Sheet: Supplementary Data 6
Supplementary Data 6 | Details of the 11 genes that included at least one putative TSP. PtoD is corrected for gene length and its value multiplied by 1000. In bold the four genes that showed exceptional variability with their average percentile (last column) falling in the top 10 % of the PtoD distribution. Asterisks indicate genes whose functional annotation was obtained after an in-depth invest…
Contig/ Region around TSP	Transcript	Gene function	PtoD	PtoD	PtoD	PtoD	PtoD	PtoD	PtoD	PtoD	PtoD
			D.magna vs D.sinensis	D.magna vs D.similis	D. similis	D. sinensis	D. magna vs D. sinensis (%)	D. magna vs similis (%)	D. similis (%)	D. sinensis (%)	average per-centile
000011F/ 2141058	genemark-000011F-pro-cessed-gene-21.35-mRNA-1	C1q domain-containing protein	50.7	50.7	39.1	37.6	0	0	0	0	0
000011F/ 2254849	maker-000011F-augustus-gene-22.106-mRNA-1	Uncharacterized protein	3.9	3.4	1	3.2	20	21	15	5	15.3
000011F/ 2343857	maker-000011F-snap-gene-23.73-mRNA-1	Uncharacterized protein*	12.6	50.2	28.6	12.6	9	0	0	1	2.5
000015F/ 2325444	maker-000015F-augustus-gene-23.50-mRNA-1	Uncharacterized protein	0.2	0.1	0.2	0.3	79	83	44	35	60.3
000016F/ 461004	maker-000016F-augustus-gene-4.94-mRNA-1	CCHC-type domain-containing protein	0.1	0.1	0.1	0.1	86	84	48	55	68.3
000017F/ 1775339	genemark-000017F-pro-cessed-gene-17.81-mRNA-1	Uncharacterized protein	0.9	1	2.7	3.4	40	38	8	4	22.5
000018F/ 1611159	maker-000018F-augustus-gene-16.99-mRNA-1	Alpha subunit of putative Na+/K+ ATPase	6.2	7.2	4.6	5.1	15	14	5	3	9.3
000028F/ 298723	genemark-000028F-processed-gene-3.33-mRNA-1	Metalloendopeptidase	15.2	7.6	3.5	14.1	7	13	6	1	6.8
000042F/ 351721	genemark-000042F-processed-gene-3.77-mRNA-1	Uncharacterized protein	0.1	0.1	0.2	0.2	83	81	42	45	62.8
000052F/ 101494	maker-000052F-augustus-gene-1.64-mRNA-1	Uncharacterized protein*	2.9	2.1	1.9	2.6	23	9	10	6	12
000079F/ 177852	maker-000079F-augustus-gene-1.77-mRNA-1	AIG1-type G domain-containing protein	0.8	1.2	1.2	0.7	41	35	14	17	26.8
