# Supplementary material for: Long-term balancing selection for pathogen resistance maintains trans-species polymorphisms in a planktonic crustacean
Source: Nat Commun. 2024 Jun 22;15:5333. doi: 10.1038/s41467-024-49726-8 (PMC11193740; doi:10.1038/s41467-024-49726-8)
Supplement: Supplementary file 6 — Source Data [file 41467_2024_49726_MOESM6_ESM.xlsx]

## Sheet: Figure 1a
Species	clone	country	latitude	longitude
D. magna	AM-AR-1	Armenia	39.7517	44.8064
D. magna	BE-HO-1	Belgium	50.1451	5.07708
D. magna	BE-KN2-1	Belgium	51.3557	3.33445
D. magna	BE-OHZ-T10	Belgium	50.8395	4.65504
D. magna	BE-OM-1	Belgium	50.8633	4.72137
D. magna	BE-WE-G59	Belgium	51.0678	3.77361
D. magna	BE-WH1-2	Belgium	51.3363	3.34873
D. magna	BE-WTE-1-1	Belgium	50.8284	4.63906
D. magna	BY-G-9	Belarus	52.4215	31.0138
D. magna	CA-CH-1	Canada	58.771	-93.8508
D. magna	CA-LL1-1	Canada	52.4086	-105.006
D. magna	CA-LL2-2	Canada	52.4573	-105.049
D. magna	CA-RI-1	Canada	48.4449	-68.5847
D. magna	CA-SS-1	Canada	51.5603	-106.357
D. magna	CA-TUK1-7	Canada	69.4431	-133.031
D. magna	CA-TUK2-4	Canada	69.4372	-133.016
D. magna	CA-YE1-1	Canada	62.4689	-114.495
D. magna	CA-YE2-6	Canada	62.4686	-114.496
D. magna	CH-H-1	Switzerland	47.5578	8.86261
D. magna	CH-Z-1	Switzerland	47.517	8.83127
D. magna	CN-W1-1	China	30.5624	114.39
D. magna	CY-PA1-1	Cyprus	35.0315	33.9738
D. magna	CY-PA2-1	Cyprus	35.0328	33.9551
D. magna	CY-PA3-1	Cyprus	35.0341	33.9549
D. magna	CZ-DO-1	Czech Repulic	49.0059	14.4414
D. magna	CZ-KO-1	Czech Repulic	50.1254	14.8687
D. magna	CZ-LE1-1	Czech Repulic	48.7833	16.7899
D. magna	CZ-N1-1	Czech Repulic	48.7753	16.7235
D. magna	CZ-N2-6	Czech Repulic	48.7666	16.7425
D. magna	CZ-SVR-1	Czech Repulic	49.0108	14.4374
D. magna	DE-G1-106	Germany	54.2819	10.9665
D. magna	DE-GB-1	Germany	54.3285	10.6274
D. magna	DE-K35-Mu10	Germany	48.2066	11.7097
D. magna	DE-KA-F28	Germany	50.9354	6.92794
D. magna	DE-KN1-4	Germany	54.1769	10.8067
D. magna	DE-R1-1	Germany	54.2076	10.4236
D. magna	DE-S1-8	Germany	48.7799	9.18297
D. magna	DE-S2-1	Germany	48.806	9.17257
D. magna	DE-S3-3	Germany	48.8063	9.17176
D. magna	DE-SPO-1	Germany	54.2861	8.6504
D. magna	DK-RL-3	Denmark	55.9642	9.59639
D. magna	DZ-JV-2	Algeria	36.8803	7.757
D. magna	EG-ELIAS-1	Egypt	28.5441	33.974
D. magna	ES-D-BDE1-F9	Spain	37.1481	-6.03655
D. magna	ES-D-CC-NF7	Spain	37.0711	-6.27241
D. magna	ES-D-H-F3	Spain	36.8718	-5.86155
D. magna	ES-DO1-1	Spain	36.9784	-6.47764
D. magna	ES-HT-1	Spain	38.7752	-1.41022
D. magna	ES-HY-1	Spain	38.7793	-1.435
D. magna	ES-RO-1	Spain	37.1279	-6.4816
D. magna	FI-FAT-1-3	Finland	60.0217	19.9021
D. magna	FI-FAV-1-1	Finland	60.0216	19.9025
D. magna	FI-FSE-3-74	Finland	60.2578	22.0151
D. magna	FI-FSP1-16-2	Finland	60.1844	25.7948
D. magna	FI-FUT1-2-1	Finland	60.3471	27.4785
D. magna	FI-SK-58-2-C	Finland	59.833	23.2574
D. magna	FR-C1-1	France	43.5916	4.59152
D. magna	FR-LR8-1	France	43.5148	3.8334
D. magna	FR-NPM19-1	France	46.9986	-2.23944
D. magna	FR-NPM21-1	France	46.9989	-2.235
D. magna	FR-SA-1	France	43.4801	4.6473
D. magna	FR-TR-1	France	43.7383	3.8633
D. magna	GB-C1-1	Great Britain	51.7344	-1.33626
D. magna	GB-EK1-1	Great Britain	55.7024	-2.34083
D. magna	GB-EK1-32	Great Britain	55.7024	-2.34083
D. magna	GB-EK2-6	Great Britain	55.6977	-2.34343
D. magna	GB-EL75-69	Great Britain	51.5276	-0.158147
D. magna	GB-EP-1	Great Britain	52.4536	-1.91944
D. magna	GB-FML-1	Great Britain	52.5311	-1.95587
D. magna	GB-LK1-1	Great Britain	55.7077	-2.19038
D. magna	GB-S17-7	Great Britain	51.6205	-1.38622
D. magna	GR-K-1	Greece	40.704	23.1442
D. magna	HU-AG-03	Hungary	47.5146	19.0813
D. magna	HU-CR3-01	Hungary	47.0737	19.136
D. magna	HU-HO-2	Hungary	46.8	19.1333
D. magna	HU-K-6	Hungary	46.7964	19.185
D. magna	IE-DUB-1	Ireland	53.3267	-6.23408
D. magna	IL-BM-1	Israel	30.5113	34.6121
D. magna	IL-M1-8	Israel	31.7782	35.2206
D. magna	IL-PS-2	Israel	32.2557	34.8533
D. magna	IL-RAM-4	Israel	33.2301	35.7651
D. magna	IL-SH-4	Israel	31.701	34.7138
D. magna	IL-TY-10	Israel	32.2437	34.8545
D. magna	IL-YERU-16	Israel	30.9899	34.8911
D. magna	IR-GG1-1	Iran	37.919	46.707
D. magna	IT-ISR1-2	Italy	43.6919	10.2889
D. magna	IT-MDV-1	Italy	37.6855	12.6175
D. magna	MA-ES-3	Morocco	31.4907	-9.76443
D. magna	MN-DM1-1	Mongolia	45.0327	100.66
D. magna	NL-LA-1	Netherlands	52.2154	5.18593
D. magna	NO-AA-1	Norway	60.051	5.07445
D. magna	NO-F-1	Norway	63.5877	10.729
D. magna	NO-LADE-1	Norway	63.449	10.4529
D. magna	NO-RO-1	Norway	67.5274	12.1268
D. magna	NO-V-7	Norway	67.687	12.672
D. magna	PL-KNP-P4	Poland	52.3227	20.7305
D. magna	PL-W1-1	Poland	52.2109	20.9965
D. magna	RO-DS-3	Romania	45.1471	29.6782
D. magna	RU-AL1-11	Russia	49.9678	88.692
D. magna	RU-AST1-1	Russia	46.3025	48.0136
D. magna	RU-B3-01	Russia	50.216	46.8636
D. magna	RU-B5-1	Russia	49.9864	46.693
D. magna	RU-BAI1-2	Russia	53.0178	106.886
D. magna	RU-BAYA1-1	Russia	53.0178	106.887
D. magna	RU-BN-BB6	Russia	50.1555	43.3894
D. magna	RU-BOL1-1	Russia	66.4497	33.8567
D. magna	RU-BP-1	Russia	58.0754	38.1994
D. magna	RU-BU2-2	Russia	51.315	108.41
D. magna	RU-C10-06	Russia	50.5007	47.1573
D. magna	RU-C12-1	Russia	50.4964	47.2059
D. magna	RU-C20-1	Russia	50.5098	46.519
D. magna	RU-HA2-12	Russia	54.6727	90.2268
D. magna	RU-IRK1-10	Russia	52.8768	106.586
D. magna	RU-IRK1-12	Russia	53.0742	106.938
D. magna	RU-IRK2-14	Russia	52.9895	106.721
D. magna	RU-IRK5-72	Russia	52.8354	106.58
D. magna	RU-KA2-6	Russia	45.6164	45.3133
D. magna	RU-KA3-2	Russia	45.33	45.7275
D. magna	RU-KAI-205	Russia	45.5994	45.2975
D. magna	RU-KOR1-1	Russia	66.4519	33.799
D. magna	RU-MA10-03	Russia	46.4916	42.898
D. magna	RU-MA13-3	Russia	46.4438	42.8091
D. magna	RU-MA21-2	Russia	46.4581	42.8178
D. magna	RU-MA3-5	Russia	46.4633	42.7846
D. magna	RU-MA4-3	Russia	46.4391	42.7452
D. magna	RU-MA8-01	Russia	46.4719	42.81
D. magna	RU-P1-01	Russia	54.5361	39.7904
D. magna	RU-PIK-2	Russia	59.9949	30.4731
D. magna	RU-R2-1	Russia	56.425	37.6027
D. magna	RU-RM1-2	Russia	55.7635	37.5816
D. magna	RU-RO1-3	Russia	55.6833	39.8825
D. magna	RU-RT1-135	Russia	45.2217	36.8083
D. magna	RU-RT21-1-9	Russia	45.2221	36.6848
D. magna	RU-SAM5-1	Russia	52.923	50.3173
D. magna	RU-SPB-35	Russia	59.8111	30.1331
D. magna	RU-SYR1-1	Russia	53.2129	48.4882
D. magna	RU-TY4-1	Russia	50.1005	95.1502
D. magna	RU-YAK1-6	Russia	61.964	129.631
D. magna	RU-YAK3-25	Russia	61.9375	129.638
D. magna	RU-ZB1-1	Russia	50.4132	114.725
D. magna	RU-ZB2-22	Russia	50.3472	114.826
D. magna	RU-ZB5-1	Russia	50.3182	115.305
D. magna	RU-ZB6-03	Russia	50.2259	115.642
D. magna	SE-BY-J6	Sweden	55.6754	13.5451
D. magna	SE-G1-9c	Sweden	60.4217	18.5101
D. magna	SE-G2-8c	Sweden	60.4322	18.5224
D. magna	SE-GN1-3d3	Sweden	60.4972	18.431
D. magna	SE-GN2-3A10	Sweden	60.4971	18.4316
D. magna	SE-H1-1	Sweden	58.3423	11.218
D. magna	TN-RA-2	Tunesia	36.96	10.2236
D. magna	TR-EG-1	Turkey	39.8236	32.8306
D. magna	UA-KR1-7	Ukraine	45.0937	36.3107
D. magna	US-D-1	USA	38.5301	-121.611
D. magna	US-SP2-1	USA	44.3331	-68.0629
D. magna	US-SP221-1	USA	44.3343	-68.0648
D. magna	US-SP6-10	USA	44.3336	-68.0635
D. magna	US-SP7-1	USA	44.3325	-68.0612
D. similis	IL-N2	Israel	31.7245	34.6258
D. similis	IL-NS1	Israel	31.7239	34.6258
D. similis	IL-B3	Israel	32.0132	34.9632
D. similis	IL-B6	Israel	32.0132	34.9632
D. similis	IL-KNY4	Israel	32.1307	34.8112
D. similis	IL-NIZ1-1	Israel	31.7242	34.6262
D. similis	IL-NIZ1-2	Israel	31.7242	34.6262
D. similis	IL-NIZ1-3	Israel	31.7242	34.6262
D. similis	IL-NIZ1-4	Israel	31.7242	34.6262
D. similis	IL-A20-Inb3-14	Israel	32.7811	35.4074
D. similis	RU-AST-01	Russia	46.3025	48.0136
D. similis	RU-B3-11	Russia	50.216	46.8636
D. similis	RU-SB01-18	Russia	50.2278	43.7017
D. similis	RU-SB01-22	Russia	50.2278	43.7017
D. similis	RU-SC20-01	Russia	50.5098	46.519
D. sinensis	RU-SAK-10	Russia	46.9475	142.698
D. sinensis	RU-SAK-7	Russia	46.9475	142.698
D. sinensis	RU-SCH1-01	Russia	54.6034	58.7875
D. sinensis	RU-SCH1-03	Russia	54.6034	58.7875
D. sinensis	RU-SDSP-74	Russia	45.4334	37.8787
D. sinensis	RU-SDSP-76	Russia	45.4334	37.8787
D. sinensis	RU-SDSP-82	Russia	45.4334	37.8787
D. sinensis	RU-BU1-3	Russia	51.315	108.41
D. sinensis	RU-TY6-1	Russia	50.5027	91.2763
D. sinensis	RU-TY6-2	Russia	50.5027	91.2763
D. sinensis	RU-TY6-3	Russia	50.5027	91.2763
D. sinensis	RU-SZB3-2	Russia	50.3477	114.874
D. sinensis	RU-NOV1-01	Russia	53.7538	77.894
D. sinensis	RU-TU2-01	Russia	55.6243	69.2087

## Sheet: Figure 1b
sample.id	EV1	EV2	EV3	EV4	EV5	EV6
AM-AR1-1	-0.0329994	0.00111514	0.0346491	-0.00763451	-0.000201334	0.049853
BE-HO-1	-0.0330271	0.000766407	0.0435167	-0.0154422	-0.0022317	-0.0549352
BE-KN2-1	-0.0329617	0.000580926	0.0420341	-0.0145601	-0.0032445	-0.053197
BE-OHZ-T10	-0.029678	0.000606026	0.0321089	-0.0109002	-0.000698453	-0.0348516
BE-OM-1	-0.0333183	0.000954647	0.0431679	-0.015647	-0.00233634	-0.042083
BE-WE-59	-0.0335399	0.00103116	0.0438121	-0.0158223	-0.00247311	-0.0428702
BE-WH1-2	-0.0320689	0.000626052	0.0370158	-0.0121196	-0.00155828	-0.0367172
BE-WTE-1-1	-0.0331401	0.00081187	0.0431375	-0.0159927	-0.00306899	-0.089095
BY-G-9	-0.0306058	0.000495771	0.0314615	-0.00831366	0.000597082	0.0371589
CA-CH-1	-0.0287668	0.000336901	-0.188053	-0.13521	0.000549035	0.000233252
CA-LL1-1	-0.0299386	6.61568e-05	-0.189541	-0.130111	-0.0021628	0.0035938
CA-LL2-2	-0.0307919	1.04895e-05	-0.204538	-0.147876	-0.0011342	0.00127145
CA-RI-1	-0.0333056	0.000864566	0.0412865	-0.0135623	-0.000750352	0.000716963
CA-SS-1	-0.031518	0.000116038	-0.23231	-0.157975	-0.00224238	0.00139292
CA_TUK1_7	-0.0314619	0.00016276	-0.231194	-0.135705	-0.00145365	0.00144858
CA_TUK2_4.	-0.0315463	0.000235506	-0.228651	-0.130325	-0.00150668	0.00135269
CA_YE1_1	-0.0315383	0.000263027	-0.234593	-0.149796	-0.00176227	0.00226201
CA_YE2_6	-0.0315676	0.000283081	-0.238755	-0.154	-0.00161874	0.00186485
CH-H-1	-0.0325426	0.000571659	0.0377931	-0.0131915	-0.00160189	-0.0208002
CH-Z-1	-0.0318924	0.000876588	0.0397216	-0.0146285	-0.00034819	-0.0301489
CN-W1-1	-0.00997877	0.000251063	-0.0396599	0.0652686	0.00150059	-0.00274811
CY-PA1-1	-0.0332815	0.000987677	0.038454	-0.0103238	-0.000840011	0.0531387
CY-PA2-1	-0.0333543	0.000892854	0.0391492	-0.0118925	-0.000493037	0.0555656
CY-PA3-1	-0.032404	0.000878334	0.0386998	-0.0116158	0.000119342	0.0555617
CZ-KO-1	-0.0333455	0.00101904	0.0414475	-0.014341	-0.00143937	0.0176227
CZ-LE1-1	-0.0300186	0.00074093	0.0372012	-0.0116165	-0.000417198	0.0122372
CZ-N1-1	-0.0262202	0.00131248	0.0383387	-0.0127681	-0.000114885	0.0156522
CZ-N2-6	-0.0260493	0.000733679	0.0315324	-0.00947104	-0.000647996	0.0153456
CZ_DO_1	-0.0336683	0.000857501	0.0415739	-0.0147556	-0.00185283	0.0160837
CZ_SUR_1	-0.033641	0.000743629	0.0397781	-0.0139929	-0.00188985	0.0183588
DE-G1-106	-0.0306393	0.000663435	0.0339282	-0.0113035	-0.000494446	-0.0142985
DE-K35-Mu10	-0.0326612	0.000737833	0.0353523	-0.00828683	-0.00119778	0.0323663
DE-KA-28	-0.0314823	0.00106989	0.0381263	-0.013142	1.91691e-05	-0.0147024
DE-KN1-4	-0.0333731	0.000892092	0.042398	-0.0152586	-0.00240882	-0.00621345
DE-R1-1	-0.0330994	0.000847797	0.041597	-0.0148762	-0.00155581	0.0134146
DE-S1-8	-0.0334942	0.000849971	0.0404397	-0.0128554	-0.00182852	0.0230212
DE-S2-1	-0.0333266	0.000918697	0.0423731	-0.0146523	-0.00243397	0.0065322
DE-S3-3	-0.0338174	0.00090752	0.0423405	-0.0140479	-0.00211422	0.0135815
DE_GB_1	-0.0336525	0.000999072	0.043227	-0.0143483	-0.00220226	-0.0168024
DE_SPO_1	-0.033564	0.000952698	0.0423384	-0.0153135	-0.0027995	-0.0631385
DK-RL-3	-0.0329028	0.00102826	0.0419285	-0.0146642	-0.00141665	-0.00542278
DZ-JV-2	-0.0223905	0.000719917	0.0239136	-0.00792756	-0.000418595	-0.0945267
D_sim_IL-B3.bam	0.171857	-0.195902	0.00206323	-0.000865921	-0.142461	0.00212281
D_sim_IL-B6.bam	0.172602	-0.197801	0.00214994	-0.000968315	-0.138895	0.00238324
D_sim_IL-KNY4.bam	0.166262	-0.18754	0.00168881	-0.000438999	-0.157583	0.00181348
D_sim_IL-NIZ1-1.bam	0.173006	-0.200984	0.0020269	-0.00108521	-0.168827	0.0033524
D_sim_IL-NIZ1-2.bam	0.17131	-0.197802	0.00209683	-0.000798216	-0.166115	0.00334442
D_sim_IL-NIZ1-3.bam	0.185207	-0.211618	0.00205864	-0.00074999	-0.154512	0.00304994
D_sim_IL_N2.bam	0.165235	-0.190267	0.00199421	-0.000669047	-0.187966	0.00244693
D_sim_IL_NIZ1_4.bam	0.167207	-0.193799	0.00291214	-0.00130837	-0.140738	0.00368149
D_sim_IL_NS1.bam	0.168676	-0.194067	0.00215797	-0.00055402	-0.185018	0.00287514
D_sim_Inb3.bam	0.17819	-0.194445	0.00132857	-0.000754358	-0.100638	-5.44664e-05
D_sim_RU_SB01_18.bam	0.156494	-0.163337	0.00180832	-0.0005619	0.264775	-0.0046236
D_sim_RU_SB01_22.bam	0.163988	-0.171884	0.0019892	-0.000360588	0.37523	-0.00380964
D_sim_RU_SC20_01.bam	0.126295	-0.103893	0.000462745	-6.51896e-05	0.144424	-0.00331516
D_sinRU_SAK_10.bam	0.157715	0.168397	0.00184216	-0.000654628	-0.0137402	0.00187628
D_sinRU_SAK_7.bam	0.170695	0.183045	0.00150565	-0.00067244	-0.0158002	0.000347789
D_sinRU_SCH1_01.bam	0.16185	0.16991	0.00073956	-0.00036308	-0.0304397	-5.08025e-05
D_sinRU_SCH1_03.bam	0.157381	0.163957	0.00064237	-0.000305715	-0.0303496	-8.09398e-05
D_sinRU_SDSP_74.bam	0.17261	0.183592	0.00116261	-0.000791879	0.023828	0.00311119
D_sinRU_SDSP_76.bam	0.166983	0.1775	0.00171767	-0.000983856	0.0106315	0.00326283
D_sinRU_SDSP_82.bam	0.147021	0.148033	0.000497234	-0.000249366	-0.024544	0.00018932
D_sin_RU-BU1-3.bam	0.189518	0.201838	0.000395651	-0.000718829	-0.0123148	-0.00156346
D_sin_RU-STY1-1.bam	0.191865	0.208903	0.000136509	-0.00104109	-0.00472467	-0.000171915
D_sin_RU-STY1-2.bam	0.178091	0.19245	0.000807978	-0.000518	-0.00735304	0.000708982
D_sin_RUSZB3-2.bam	0.192423	0.208134	0.000519253	-0.00111793	0.00338934	-2.79046e-05
D_sin_SRU-TY1-3.bam	0.178384	0.193417	0.000717758	-0.000442501	-0.00903755	-0.00019761
D_sin_sRU_NOV1-01.bam	0.19105	0.207629	0.000419692	-0.00075865	0.0104449	0.000908509
D_sin_sRU_TU2-01.bam	0.191258	0.206212	0.000528297	-0.0011586	-0.00550467	-0.000292531
EG_ELIAS_1	-0.0331166	0.00100041	0.0362513	-0.0106449	-0.000340584	0.033503
ES-D-BDE1-F9	-0.0329496	0.00105751	0.0396022	-0.0152185	-0.00488117	-0.278588
ES-D-CC-NF7	-0.027653	0.000831076	0.0312396	-0.0121051	-0.00235495	-0.238683
ES-D-H-F3	-0.0327626	0.000989673	0.03935	-0.0157509	-0.004503	-0.298553
ES-DO1-1	-0.0319944	0.000594082	0.0353807	-0.0143704	-0.0036731	-0.270021
ES-HT-1	-0.0327803	0.000689871	0.0378767	-0.0143626	-0.00362239	-0.240276
ES-HY-1	-0.0311151	0.000999303	0.0358693	-0.0136711	-0.00309279	-0.222344
ES-RO-1	-0.032883	0.000832111	0.0396039	-0.016395	-0.00395986	-0.287551
FI-FAT-1-3	-0.0330452	0.000886431	0.0422155	-0.0136723	-0.000113899	0.0814067
FI-FAV-1-1	-0.0313987	0.000601514	0.0349198	-0.00876793	0.000374632	0.0672113
FI-FSE-3-74	-0.0284423	0.000633799	0.0251993	-0.00367406	0.000535704	0.0571455
FI-FSP1-1	-0.0320361	0.0011502	0.0402101	-0.012812	0.000633621	0.0857798
FI-FUT1-2-1	-0.0327887	0.00118084	0.04161	-0.0128316	0.000639632	0.0826009
FI-SK-58-2c	-0.0288286	0.000650987	0.0321565	-0.00862334	0.000927687	0.0616357
FR-C-1	-0.0329348	0.000796436	0.0382542	-0.0125706	-0.00188894	-0.0618439
FR-NPM19-1	-0.0316891	0.000738099	0.0385368	-0.0139005	-0.00162223	-0.106576
FR-NPM21-1	-0.019124	0.000584802	0.0226456	-0.00741854	0.00111712	-0.0559779
FR-SA-1	-0.0321917	0.000941862	0.0390219	-0.0137906	-0.00078571	-0.0795019
FR-TR-1	-0.0323066	0.00105516	0.0394561	-0.0144167	-0.000771403	-0.0744418
GB-C1-1	-0.0324072	0.000973739	0.0419926	-0.0154696	-0.00166645	-0.0684171
GB-EK1-1	-0.0262125	0.000519917	0.0281041	-0.00958436	0.000455807	-0.0328098
GB-EK1-32	-0.0325697	0.000654883	0.0394157	-0.0133138	-0.00234371	-0.0696686
GB-EK2-6	-0.0330971	0.000860316	0.0439839	-0.0160033	-0.00235605	-0.0742339
GB-EL75-69	-0.0322105	0.00101742	0.0423003	-0.0154243	-0.00165341	-0.0567808
GB-EP-1	-0.0331972	0.000865104	0.0432592	-0.0154291	-0.0025023	-0.0406474
GB-FML-1	-0.0329893	0.000728902	0.0438656	-0.0151737	-0.0023982	-0.0363237
GB-LK1-1	-0.031455	0.000995241	0.0399706	-0.0155158	-0.000943056	-0.0662773
GB-S17-7	-0.0326453	0.000701316	0.0429015	-0.0162263	-0.00193628	-0.0659836
GR-K1-1	-0.0324014	0.000784819	0.0355232	-0.00830283	-4.24181e-05	0.0210556
HU-AG-03	-0.032979	0.00104594	0.0396702	-0.0133315	-0.00106863	0.0169281
HU-CR3-01	-0.0335771	0.000923785	0.0392527	-0.0119326	-0.00193656	0.0179089
HU-HO-2	-0.0334045	0.000761681	0.0405072	-0.0106818	-0.00111415	0.0200148
HU-K-6	-0.00619085	0.000212599	0.00711878	-0.0027082	0.000475279	-0.0141739
IE_DUB_1	-0.0294403	0.000517611	0.0337603	-0.0121285	-0.00288211	-0.115577
IL-BM-1	-0.0322552	0.00120674	0.0381907	-0.0111108	-0.000377528	0.0468175
IL-M1-8	-0.032953	0.000623806	0.038854	-0.0116993	-0.000923849	0.0631308
IL-PS-2	-0.0337053	0.000950109	0.0378326	-0.0112159	-0.000966504	0.0604163
IL-RAM-4	-0.0330031	0.00112224	0.0375582	-0.0117747	-0.000264385	0.0464706
IL-SH-4	-0.0312982	0.000855626	0.0333526	-0.00909874	0.000746506	0.0512961
IL-TY-10	-0.0329122	0.00118589	0.0390828	-0.0119718	-8.10228e-05	0.0587611
IL-YERU	-0.0316014	0.00112902	0.0380098	-0.0113063	9.58028e-05	0.0580604
IR-GG1-1	-0.0310894	0.000562175	0.0303095	-0.00425444	0.000478058	0.0295069
IT-ISR1-2	-0.0333661	0.000846692	0.0381632	-0.0124044	-0.00309961	-0.0790974
IT-MDV-1	-0.0324795	0.000763411	0.034053	-0.0114669	-0.00245861	-0.116569
MA-ES-3	-0.0324725	0.000809949	0.0347983	-0.0143721	-0.00394402	-0.273679
MN-DM-1	-0.0313048	0.0005201	-0.109046	0.182032	-0.00125775	-0.00528002
NL_LA_1	-0.0334841	0.000888946	0.0414585	-0.0148289	-0.00267764	-0.0314596
NO-AA-1	-0.0303366	0.00103857	0.0361202	-0.0112227	0.0017356	0.0767946
NO-F-1	-0.0327862	0.000728017	0.0383325	-0.0117327	-0.000340268	0.0878831
NO-LADE-1	-0.0324201	0.000649533	0.0377856	-0.0111245	0.000429241	0.0874912
NO-RO-1	-0.0324726	0.00072012	0.0391364	-0.0120124	-0.000222591	0.0804428
NO-V-7	-0.0330134	0.000750421	0.0394608	-0.0124576	-0.000239793	0.0877576
PL-KNP-4	-0.030324	0.00106427	0.0345354	-0.0115139	0.000869445	0.0173498
PL-W1-1	-0.032744	0.00111834	0.0402566	-0.0136283	-0.000914535	0.0223844
RO-DS-3	-0.0331822	0.000872448	0.0389599	-0.0100353	-0.00111088	0.0206533
RU-AL1-11	-0.0310749	0.000371344	-0.111516	0.205753	-0.00177716	-0.00293237
RU-AST1-1	-0.0329543	0.000808418	0.0346298	-0.0065165	-0.000794917	0.0694932
RU-B3-01	-0.0327738	0.00105422	0.0346925	-0.00819977	-0.000886093	0.0774119
RU-B5-1	-0.0323141	0.00106134	0.0339472	-0.00898303	-9.33912e-05	0.0721645
RU-BAL1-2	-0.0304762	0.000690689	-0.108613	0.200773	-0.00060318	-0.00323485
RU-BAYA1-1	-0.0311567	0.00036587	-0.0860998	0.160458	-0.00198668	0.000825177
RU-BN-BB6	-0.0329439	0.000730479	0.0341983	-0.0073717	-0.000592049	0.0653319
RU-BOL1-1	-0.0321328	0.000566513	0.0337371	-0.0075095	9.98609e-05	0.0889963
RU-BP-1	-0.0322606	0.000736268	0.035059	-0.0085454	-0.000693825	0.0372785
RU-BU2-2	-0.0311647	0.000347949	-0.108796	0.2075	-0.0020664	-0.00461651
RU-C10-06	-0.0328168	0.000923179	0.0347284	-0.00857664	-0.000436929	0.0757255
RU-C12-1	-0.0319756	0.000836258	0.0329157	-0.00759274	0.000933198	0.0776219
RU-C20-1	-0.0290706	0.000765483	0.0311276	-0.00639475	0.00105839	0.0752984
RU-FR-LR8-1	-0.0324624	0.000797943	0.0398058	-0.0140031	-0.00126046	-0.102139
RU-HA2-12	-0.0312844	0.000557317	-0.110797	0.213843	-0.00111456	0.000910188
RU-IRK1-12	-0.0179706	0.000500291	-0.0685045	0.127466	0.00107482	-0.00325302
RU-IRK2-14	-0.0313008	0.000448343	-0.120713	0.220876	-0.00199796	-0.00535089
RU-KOR1-1	-0.0312307	0.00058619	0.0311803	-0.00660107	0.000955639	0.0851062
RU-MA10-3	-0.0332272	0.000895822	0.0376685	-0.00831911	-0.000708955	0.0766544
RU-MA13-3	-0.0331926	0.000849174	0.0371255	-0.00832126	-0.00014556	0.0735006
RU-MA3-5	-0.0331938	0.000988302	0.036152	-0.00814057	-0.0004203	0.0728082
RU-MA4-3	-0.0332359	0.00079493	0.0362994	-0.00801385	-0.00062175	0.0767155
RU-MA8-01	-0.0334103	0.000880437	0.0376625	-0.00910886	-0.000949842	0.0748992
RU-P1-01	-0.0319695	0.000825049	0.0350496	-0.00778959	0.000658237	0.0540091
RU-PIK-2	-0.031152	0.000802729	0.0327193	-0.00798432	0.000510096	0.023176
RU-R2-1	-0.0271287	0.000913806	0.0272992	-0.00649744	0.00140863	0.0715448
RU-RM1-2	-0.0321752	0.000692566	0.0326954	-0.00768059	-7.36923e-05	0.0604756
RU-RO1-3	-0.0320616	0.00099203	0.0355479	-0.00889678	-0.000169168	0.0495711
RU-RT1-135	-0.0325417	0.000840279	0.0351872	-0.00825036	-0.000324419	0.0577223
RU-RT21-1	-0.031786	0.00104434	0.0349959	-0.00861965	0.000759038	0.0571616
RU-SAM5-1	-0.0310088	0.000707377	0.027143	-0.00394517	0.00118281	0.0590342
RU-SPB-35	-0.0324939	0.000736339	0.0354715	-0.0101929	-0.00114092	0.0258942
RU-SYR1-1	-0.0298877	0.000912532	0.0294795	-0.00638944	0.00195114	0.0510631
RU-TY4-1	-0.0312832	0.000562284	-0.115418	0.206439	-0.00200698	-0.00478498
RU-YAK1-6	-0.0300716	0.000601912	-0.0858687	0.137354	6.23084e-05	0.00134003
RU-YAK3-25	-0.0283085	0.000323264	-0.0736543	0.116963	0.000828962	0.00114523
RU-ZB1-1	-0.0310491	0.000383764	-0.123085	0.228368	-0.00212904	-0.00623731
RU-ZB2-22	-0.0312601	0.000297666	-0.122932	0.226897	-0.00200906	-0.00601
RU-ZB5-1	-0.0307226	0.000186985	-0.104108	0.196774	-0.00108556	-0.00339418
RU-ZB6-03	-0.0313791	0.000232202	-0.127943	0.237101	-0.00189587	-0.00841003
RU_AST_01.bam	0.176423	-0.184315	0.00146502	-0.000814993	0.442717	-0.00465055
RU_B3_11.bam	0.135839	-0.142075	-0.000159434	0.000238963	0.569123	-0.00519401
RU_IRK1_10	-0.0313036	0.000611237	-0.126922	0.23647	-0.00173001	-0.00710465
RU_IRK5_72	-0.0314516	0.000436492	-0.125908	0.235193	-0.00192415	-0.008048
RU_KA2_6	-0.0334531	0.000941206	0.0356676	-0.00772507	-0.00138878	0.0700937
RU_KA3_2	-0.0333563	0.00093084	0.0356541	-0.00737979	-0.00106138	0.0700541
RU_KAI_105	-0.0334091	0.0007903	0.0363589	-0.00770623	-0.000326206	0.0663909
RU_MA21_2	-0.0336186	0.00114433	0.0368767	-0.00841493	-0.0010786	0.069595
SE-BY-6	-0.0316538	0.000948652	0.0396498	-0.0138842	-0.000589537	-0.004027
SE-G1-9c	-0.0332855	0.000799487	0.0430035	-0.0142575	-0.00039913	0.0846406
SE-G2-8c	-0.0334048	0.0009542	0.0427261	-0.0132006	-8.17525e-05	0.0827173
SE-GN1-3d3	-0.0301208	0.000970938	0.0384402	-0.0123496	0.0024223	0.0790605
SE-GN2-3A10	-0.0324022	0.00088292	0.041916	-0.013839	0.000661315	0.0828081
SE-H1-4	-0.0324032	0.000700259	0.0368023	-0.0107127	0.000359187	0.0754548
TN-RA-2	-0.0319961	0.000944067	0.0336256	-0.0111949	-0.00413066	-0.141526
TR-EG-1	-0.032947	0.0010226	0.0362287	-0.00911155	-0.000217144	0.0397676
UA-KRI-7	-0.0320435	0.000842531	0.0364474	-0.00975406	-3.11723e-05	0.0514587
US-D-1	-0.0308018	8.87281e-05	-0.202073	-0.139878	-0.0014055	-0.000232173
US-SP2-1	-0.02958	4.22694e-05	-0.204506	-0.159154	-5.224e-05	0.00191305
US-SP22-1-1	-0.0312837	5.04066e-05	-0.248818	-0.18576	-0.00166495	0.00231159
US-SP6-10	-0.0297881	8.71211e-05	-0.20787	-0.161821	-0.000150314	0.00219047
US-SP7-1	-0.0306342	-5.13031e-05	-0.218221	-0.16969	-0.000718777	0.00237304

## Sheet: Figure 1c
Schematic representation of the species divergence time extrapolated from Cornetti et al., (2019)

## Sheet: Figure 2
These are three photographs and have no source data.

## Sheet: Figure 3a
#NEXUS
begin	taxa;
	dimensions	ntax=160;
	taxlabels
	AM-AR1-1_a_A
	AM-AR1-1_b_T
	BE-HO-1_a_A
	BE-HO-1_b_T
	CA-CH-1_a_A
	CA-CH-1_b_T
	CA-LL1-1_a_A
	CA-LL1-1_b_T
	CA-LL2-2_a_A
	CA-LL2-2_b_T
	CA-SS-1_a_A
	CA-SS-1_b_T
	CA_TUK1_7_a_A
	CA_TUK1_7_b_T
	'CA_TUK2_4._a_A'
	'CA_TUK2_4._b_T'
	CA_YE1_1_a_A
	CA_YE1_1_b_T
	CA_YE2_6_a_A
	CA_YE2_6_b_T
	CN-W1-1_a_A
	CN-W1-1_b_T
	CY-PA1-1_a_A
	CY-PA1-1_b_T
	CZ_DO_1_a_T
	CZ_DO_1_b_T
	DE-S1-8_a_A
	DE-S1-8_b_A
	DZ-JV-2_a_A
	DZ-JV-2_b_A
	D_sim_IL-B3a_T
	D_sim_IL-B3b_T
	D_sim_IL-B6a_A
	D_sim_IL-B6b_T
	D_sim_IL-KNY4a_T
	D_sim_IL-KNY4b_T
	D_sim_IL-NIZ1-1a_T
	D_sim_IL-NIZ1-1b_T
	D_sim_IL-NIZ1-2a_T
	D_sim_IL-NIZ1-2b_T
	D_sim_IL-NIZ1-3a_T
	D_sim_IL-NIZ1-3b_T
	D_sim_IL_N2a_T
	D_sim_IL_N2b_T
	D_sim_IL_NIZ1_4a_T
	D_sim_IL_NIZ1_4b_T
	D_sim_IL_NS1a_T
	D_sim_IL_NS1b_T
	D_sim_Inb3a_T
	D_sim_Inb3b_T
	D_sim_RU_AST_01a_A
	D_sim_RU_AST_01b_A
	D_sim_RU_B3_11a_T
	D_sim_RU_B3_11b_T
	D_sim_RU_SB01_18a_T
	D_sim_RU_SB01_18b_T
	D_sim_RU_SB01_22a_A
	D_sim_RU_SB01_22b_T
	D_sim_RU_SC20_01a_A
	D_sim_RU_SC20_01b_T
	D_sin_RU-BU1-3a_A
	D_sin_RU-BU1-3b_T
	D_sin_RU-STY1-1a_A
	D_sin_RU-STY1-1b_T
	D_sin_RU-STY1-2a_A
	D_sin_RU-STY1-2b_T
	D_sin_RUSZB3-2a_T
	D_sin_RUSZB3-2b_T
	D_sin_RU_SAK_10a_A
	D_sin_RU_SAK_10b_A
	D_sin_RU_SAK_7a_A
	D_sin_RU_SAK_7b_A
	D_sin_RU_SCH1_01a_T
	D_sin_RU_SCH1_01b_A
	D_sin_RU_SCH1_03a_T
	D_sin_RU_SCH1_03b_T
	D_sin_RU_SDSP_74a_A
	D_sin_RU_SDSP_74b_A
	D_sin_RU_SDSP_76a_A
	D_sin_RU_SDSP_76b_A
	D_sin_RU_SDSP_82a_T
	D_sin_RU_SDSP_82b_T
	D_sin_SRU-TY1-3a_A
	D_sin_SRU-TY1-3b_T
	D_sin_sRU_NOV1-01a_A
	D_sin_sRU_NOV1-01b_A
	D_sin_sRU_TU2-01a_T
	D_sin_sRU_TU2-01b_T
	EG_ELIAS_1_a_A
	EG_ELIAS_1_b_A
	ES-HT-1_a_A
	ES-HT-1_b_T
	FI-FSP1-1_a_A
	FI-FSP1-1_b_T
	FR-C-1_a_A
	FR-C-1_b_T
	IE_DUB_1_a_A
	IE_DUB_1_b_T
	IL-PS-2_a_A
	IL-PS-2_b_T
	IL-RAM-4_a_A
	IL-RAM-4_b_T
	IT-MDV-1_a_A
	IT-MDV-1_b_T
	MN-DM-1_a_A
	MN-DM-1_b_A
	NL_LA_1_a_A
	NL_LA_1_b_A
	RU-AL1-11_a_A
	RU-AL1-11_b_T
	RU-BAL1-2_a_T
	RU-BAL1-2_b_T
	RU-BAYA1-1_a_T
	RU-BAYA1-1_b_T
	RU-BU2-2_a_A
	RU-BU2-2_b_T
	RU-HA2-12_a_A
	RU-HA2-12_b_T
	RU-IRK1-12_a_A
	RU-IRK1-12_b_T
	RU-IRK2-14_a_A
	RU-IRK2-14_b_T
	RU-TY4-1_a_A
	RU-TY4-1_b_T
	RU-VOL-36_a_A
	RU-VOL-36_b_T
	RU-YAK1-6_a_A
	RU-YAK1-6_b_T
	RU-YAK3-25_a_A
	RU-YAK3-25_b_T
	RU-ZB1-1_a_A
	RU-ZB1-1_b_A
	RU-ZB2-22_a_A
	RU-ZB2-22_b_T
	RU-ZB5-1_a_T
	RU-ZB5-1_b_A
	RU-ZB6-03_a_A
	RU-ZB6-03_b_T
	RU_IRK1_10_a_A
	RU_IRK1_10_b_T
	RU_IRK5_72_a_T
	RU_IRK5_72_b_T
	RU_KA2_6_a_T
	RU_KA2_6_b_A
	RU_MA21_2_a_A
	RU_MA21_2_b_T
	SE-G1-9c_a_A
	SE-G1-9c_b_T
	TR-EG-1_a_A
	TR-EG-1_b_T
	US-D-1_a_A
	US-D-1_b_T
	US-SP2-1_a_A
	US-SP2-1_b_T
	US-SP22-1-1_a_A
	US-SP22-1-1_b_T
	US-SP6-10_a_A
	US-SP6-10_b_T
	US-SP7-1_a_A
	US-SP7-1_b_T
;
end;
begin	trees;
	tree	tree_1	=	[&R]	(RU_IRK1_10_a_A:1.0E-6,(RU-ZB6-03_a_A:0.05603,((IT-MDV-1_a_A:1.0E-6,CY-PA1-1_a_A:0.027297)[&label=20]:1.0E-6,(MN-DM-1_b_A:0.027557,(((((((((IL-PS-2_a_A:1.0E-6,(CN-W1-1_a_A:1.0E-6,EG_ELIAS_1_a_A:1.0E-6)[&label=0]:1.0E-6)[&label=0]:1.0E-6,(US-SP22-1-1_a_A:1.0E-6,CA-SS-1_a_A:1.0E-6)[&label=1]:1.0E-6)[&label=0]:1.0E-6,RU-ZB1-1_b_A:1.0E-6)[&label=0]:1.0E-6,((FR-C-1_a_A:1.0E-6,RU-HA2-12_a_A:1.0E-6)[&la…
end;
begin	figtree;
	set	appearance.backgroundColorAttribute="Default";
	set	appearance.backgroundColour=#ffffff;
	set	appearance.branchColorAttribute="User	selection";
	set	appearance.branchColorGradient=false;
	set	appearance.branchLineWidth=1.0;
	set	appearance.branchMinLineWidth=0.0;
	set	appearance.branchWidthAttribute="Fixed";
	set	appearance.foregroundColour=#000000;
	set	appearance.hilightingGradient=false;
	set	appearance.selectionColour=#2d3680;
	set	branchLabels.colorAttribute="User	selection";
	set	branchLabels.displayAttribute="Branch	times";
	set	branchLabels.fontName="Abadi	MT	Condensed	Extra	Bold";
	set	branchLabels.fontSize=8;
	set	branchLabels.fontStyle=0;
	set	branchLabels.isShown=false;
	set	branchLabels.significantDigits=4;
	set	layout.expansion=0;
	set	layout.layoutType="RECTILINEAR";
	set	layout.zoom=0;
	set	legend.attribute=null;
	set	legend.fontSize=10.0;
	set	legend.isShown=false;
	set	legend.significantDigits=4;
	set	nodeBars.barWidth=4.0;
	set	nodeBars.displayAttribute=null;
	set	nodeBars.isShown=false;
	set	nodeLabels.colorAttribute="User	selection";
	set	nodeLabels.displayAttribute="Node	ages";
	set	nodeLabels.fontName="Abadi	MT	Condensed	Extra	Bold";
	set	nodeLabels.fontSize=8;
	set	nodeLabels.fontStyle=0;
	set	nodeLabels.isShown=false;
	set	nodeLabels.significantDigits=4;
	set	nodeShape.colourAttribute=null;
	set	nodeShape.isShown=false;
	set	nodeShape.minSize=10.0;
	set	nodeShape.scaleType=Width;
	set	nodeShape.shapeType=Circle;
	set	nodeShape.size=4.0;
	set	nodeShape.sizeAttribute=null;
	set	polarLayout.alignTipLabels=false;
	set	polarLayout.angularRange=0;
	set	polarLayout.rootAngle=0;
	set	polarLayout.rootLength=100;
	set	polarLayout.showRoot=true;
	set	radialLayout.spread=0.0;
	set	rectilinearLayout.alignTipLabels=false;
	set	rectilinearLayout.curvature=0;
	set	rectilinearLayout.rootLength=100;
	set	scale.offsetAge=0.0;
	set	scale.rootAge=1.0;
	set	scale.scaleFactor=1.0;
	set	scale.scaleRoot=false;
	set	scaleAxis.automaticScale=true;
	set	scaleAxis.fontSize=8.0;
	set	scaleAxis.isShown=false;
	set	scaleAxis.lineWidth=1.0;
	set	scaleAxis.majorTicks=1.0;
	set	scaleAxis.origin=0.0;
	set	scaleAxis.reverseAxis=false;
	set	scaleAxis.showGrid=true;
	set	scaleBar.automaticScale=true;
	set	scaleBar.fontSize=10.0;
	set	scaleBar.isShown=true;
	set	scaleBar.lineWidth=1.0;
	set	scaleBar.scaleRange=0.0;
	set	tipLabels.colorAttribute="User	selection";
	set	tipLabels.displayAttribute="Names";
	set	tipLabels.fontName="Abadi	MT	Condensed	Extra	Bold";
	set	tipLabels.fontSize=13;
	set	tipLabels.fontStyle=0;
	set	tipLabels.isShown=true;
	set	tipLabels.significantDigits=4;
	set	trees.order=false;
	set	trees.orderType="increasing";
	set	trees.rooting=true;
	set	trees.rootingType="User	Selection";
	set	trees.transform=false;
	set	trees.transformType="cladogram";
end;

## Sheet: Figure 3b
#NEXUS
begin	taxa;
	dimensions	ntax=160;
	taxlabels
	AM-AR1-1_a_A
	AM-AR1-1_b_G
	BE-HO-1_a_G
	BE-HO-1_b_A
	CA-CH-1_a_A
	CA-CH-1_b_A
	CA-LL1-1_a_A
	CA-LL1-1_b_A
	CA-LL2-2_a_A
	CA-LL2-2_b_A
	CA-SS-1_a_G
	CA-SS-1_b_A
	CA_TUK1_7_a_A
	CA_TUK1_7_b_A
	'CA_TUK2_4._a_A'
	'CA_TUK2_4._b_G'
	CA_YE1_1_a_G
	CA_YE1_1_b_A
	CA_YE2_6_a_G
	CA_YE2_6_b_A
	CN-W1-1_a_A
	CN-W1-1_b_A
	CY-PA1-1_a_A
	CY-PA1-1_b_A
	CZ_DO_1_a_G
	CZ_DO_1_b_A
	DE-S1-8_a_A
	DE-S1-8_b_A
	DZ-JV-2_a_A
	DZ-JV-2_b_A
	D_sim_IL-B3a_A
	D_sim_IL-B3b_G
	D_sim_IL-B6a_A
	D_sim_IL-B6b_G
	D_sim_IL-KNY4a_A
	D_sim_IL-KNY4b_G
	D_sim_IL-NIZ1-1a_A
	D_sim_IL-NIZ1-1b_G
	D_sim_IL-NIZ1-2a_A
	D_sim_IL-NIZ1-2b_A
	D_sim_IL-NIZ1-3a_A
	D_sim_IL-NIZ1-3b_G
	D_sim_IL_N2a_A
	D_sim_IL_N2b_G
	D_sim_IL_NIZ1_4a_A
	D_sim_IL_NIZ1_4b_A
	D_sim_IL_NS1a_A
	D_sim_IL_NS1b_G
	D_sim_Inb3a_A
	D_sim_Inb3b_G
	D_sim_RU_AST_01a_A
	D_sim_RU_AST_01b_A
	D_sim_RU_B3_11a_A
	D_sim_RU_B3_11b_A
	D_sim_RU_SB01_18a_A
	D_sim_RU_SB01_18b_G
	D_sim_RU_SB01_22a_A
	D_sim_RU_SB01_22b_A
	D_sim_RU_SC20_01a_A
	D_sim_RU_SC20_01b_A
	D_sin_RU-BU1-3a_A
	D_sin_RU-BU1-3b_A
	D_sin_RU-STY1-1a_A
	D_sin_RU-STY1-1b_A
	D_sin_RU-STY1-2a_A
	D_sin_RU-STY1-2b_A
	D_sin_RUSZB3-2a_A
	D_sin_RUSZB3-2b_A
	D_sin_RU_SAK_10a_A
	D_sin_RU_SAK_10b_G
	D_sin_RU_SAK_7a_G
	D_sin_RU_SAK_7b_A
	D_sin_RU_SCH1_01a_G
	D_sin_RU_SCH1_01b_A
	D_sin_RU_SCH1_03a_G
	D_sin_RU_SCH1_03b_A
	D_sin_RU_SDSP_74a_A
	D_sin_RU_SDSP_74b_G
	D_sin_RU_SDSP_76a_A
	D_sin_RU_SDSP_76b_G
	D_sin_RU_SDSP_82a_G
	D_sin_RU_SDSP_82b_A
	D_sin_SRU-TY1-3a_A
	D_sin_SRU-TY1-3b_A
	D_sin_sRU_NOV1-01a_A
	D_sin_sRU_NOV1-01b_A
	D_sin_sRU_TU2-01a_A
	D_sin_sRU_TU2-01b_A
	EG_ELIAS_1_a_A
	EG_ELIAS_1_b_A
	ES-HT-1_a_A
	ES-HT-1_b_A
	FI-FSP1-1_a_A
	FI-FSP1-1_b_G
	FR-C-1_a_A
	FR-C-1_b_G
	IE_DUB_1_a_A
	IE_DUB_1_b_A
	IL-PS-2_a_A
	IL-PS-2_b_A
	IL-RAM-4_a_A
	IL-RAM-4_b_A
	IT-MDV-1_a_A
	IT-MDV-1_b_A
	MN-DM-1_a_A
	MN-DM-1_b_A
	NL_LA_1_a_G
	NL_LA_1_b_G
	RU-AL1-11_a_A
	RU-AL1-11_b_A
	RU-BAL1-2_a_A
	RU-BAL1-2_b_A
	RU-BAYA1-1_a_A
	RU-BAYA1-1_b_A
	RU-BU2-2_a_A
	RU-BU2-2_b_A
	RU-HA2-12_a_A
	RU-HA2-12_b_G
	RU-IRK1-12_a_A
	RU-IRK1-12_b_A
	RU-IRK2-14_a_A
	RU-IRK2-14_b_A
	RU-TY4-1_a_A
	RU-TY4-1_b_A
	RU-VOL-36_a_A
	RU-VOL-36_b_G
	RU-YAK1-6_a_G
	RU-YAK1-6_b_A
	RU-YAK3-25_a_A
	RU-YAK3-25_b_A
	RU-ZB1-1_a_A
	RU-ZB1-1_b_A
	RU-ZB2-22_a_A
	RU-ZB2-22_b_A
	RU-ZB5-1_a_A
	RU-ZB5-1_b_A
	RU-ZB6-03_a_A
	RU-ZB6-03_b_A
	RU_IRK1_10_a_A
	RU_IRK1_10_b_A
	RU_IRK5_72_a_A
	RU_IRK5_72_b_A
	RU_KA2_6_a_A
	RU_KA2_6_b_A
	RU_MA21_2_a_A
	RU_MA21_2_b_A
	SE-G1-9c_a_A
	SE-G1-9c_b_A
	TR-EG-1_a_A
	TR-EG-1_b_A
	US-D-1_a_A
	US-D-1_b_A
	US-SP2-1_a_A
	US-SP2-1_b_A
	US-SP22-1-1_a_A
	US-SP22-1-1_b_A
	US-SP6-10_a_A
	US-SP6-10_b_A
	US-SP7-1_a_A
	US-SP7-1_b_A
;
end;
begin	trees;
	tree	tree_1	=	[&R]	(AM-AR1-1_a_A:1.0E-6,(CA-SS-1_b_A:1.0E-6,(((((RU-IRK1-12_a_A:1.0E-6,(US-SP6-10_a_A:1.0E-6,(TR-EG-1_b_A:1.0E-6,US-SP7-1_a_A:1.0E-6)[&label=0]:1.0E-6)[&label=0]:1.0E-6)[&label=0]:1.0E-6,(EG_ELIAS_1_b_A:1.0E-6,((RU-ZB2-22_b_A:1.0E-6,US-SP2-1_b_A:1.0E-6)[&label=0]:1.0E-6,(CA-LL2-2_a_A:1.0E-6,(FI-FSP1-1_a_A:1.0E-6,RU-BU2-2_a_A:1.0E-6)[&label=0]:1.0E-6)[&label=0]:1.0E-6)[&label=0]:1.0E-6)[&label=0]:1.0…
end;
begin	figtree;
	set	appearance.backgroundColorAttribute="Default";
	set	appearance.backgroundColour=#ffffff;
	set	appearance.branchColorAttribute="User	selection";
	set	appearance.branchColorGradient=false;
	set	appearance.branchLineWidth=1.0;
	set	appearance.branchMinLineWidth=0.0;
	set	appearance.branchWidthAttribute="Fixed";
	set	appearance.foregroundColour=#000000;
	set	appearance.hilightingGradient=false;
	set	appearance.selectionColour=#2d3680;
	set	branchLabels.colorAttribute="User	selection";
	set	branchLabels.displayAttribute="Branch	times";
	set	branchLabels.fontName="Abadi	MT	Condensed	Extra	Bold";
	set	branchLabels.fontSize=8;
	set	branchLabels.fontStyle=0;
	set	branchLabels.isShown=false;
	set	branchLabels.significantDigits=4;
	set	layout.expansion=0;
	set	layout.layoutType="RECTILINEAR";
	set	layout.zoom=0;
	set	legend.attribute=null;
	set	legend.fontSize=10.0;
	set	legend.isShown=false;
	set	legend.significantDigits=4;
	set	nodeBars.barWidth=4.0;
	set	nodeBars.displayAttribute=null;
	set	nodeBars.isShown=false;
	set	nodeLabels.colorAttribute="User	selection";
	set	nodeLabels.displayAttribute="Node	ages";
	set	nodeLabels.fontName="Abadi	MT	Condensed	Extra	Bold";
	set	nodeLabels.fontSize=8;
	set	nodeLabels.fontStyle=0;
	set	nodeLabels.isShown=false;
	set	nodeLabels.significantDigits=4;
	set	nodeShape.colourAttribute=null;
	set	nodeShape.isShown=false;
	set	nodeShape.minSize=10.0;
	set	nodeShape.scaleType=Width;
	set	nodeShape.shapeType=Circle;
	set	nodeShape.size=4.0;
	set	nodeShape.sizeAttribute=null;
	set	polarLayout.alignTipLabels=false;
	set	polarLayout.angularRange=0;
	set	polarLayout.rootAngle=0;
	set	polarLayout.rootLength=100;
	set	polarLayout.showRoot=true;
	set	radialLayout.spread=0.0;
	set	rectilinearLayout.alignTipLabels=false;
	set	rectilinearLayout.curvature=0;
	set	rectilinearLayout.rootLength=100;
	set	scale.offsetAge=0.0;
	set	scale.rootAge=1.0;
	set	scale.scaleFactor=1.0;
	set	scale.scaleRoot=false;
	set	scaleAxis.automaticScale=true;
	set	scaleAxis.fontSize=8.0;
	set	scaleAxis.isShown=false;
	set	scaleAxis.lineWidth=1.0;
	set	scaleAxis.majorTicks=1.0;
	set	scaleAxis.origin=0.0;
	set	scaleAxis.reverseAxis=false;
	set	scaleAxis.showGrid=true;
	set	scaleBar.automaticScale=true;
	set	scaleBar.fontSize=10.0;
	set	scaleBar.isShown=true;
	set	scaleBar.lineWidth=1.0;
	set	scaleBar.scaleRange=0.0;
	set	tipLabels.colorAttribute="User	selection";
	set	tipLabels.displayAttribute="Names";
	set	tipLabels.fontName="Abadi	MT	Condensed	Extra	Bold";
	set	tipLabels.fontSize=15;
	set	tipLabels.fontStyle=0;
	set	tipLabels.isShown=true;
	set	tipLabels.significantDigits=4;
	set	trees.order=false;
	set	trees.orderType="increasing";
	set	trees.rooting=true;
	set	trees.rootingType="User	Selection";
	set	trees.transform=false;
	set	trees.transformType="cladogram";
end;

## Sheet: Figure 3c
#NEXUS
begin	trees;
	tree	tree_1	=	[&R]	((((((D_sin_sRU_NOV1-01b_G:1.0E-6,D_sin_RUSZB3-2b_G:1.0E-6):1.0E-6,D_sin_SRU-TY1-3b_G:1.0E-6):1.0E-6,D_sin_RU_SCH1_01b_G:1.0E-6):1.0E-6,D_sin_RU-STY1-2b_G:1.0E-6):1.0E-6,(D_sin_RU-STY1-1b_G:1.0E-6,((D_sin_RU_SDSP_74b_G:1.0E-6,D_sin_RU_SDSP_82b_G:1.0E-6):1.0E-6,((((D_sim_IL_NS1a_G:1.0E-6,(D_sim_IL-NIZ1-3a_G:1.0E-6,((D_sim_IL_NIZ1_4b_G:1.0E-6,(D_sim_IL_N2a_G:1.0E-6,(D_sim_Inb3a_G:1.0E-6,D_sim_IL-NI…
end;

## Sheet: Figure 3d
#NEXUS
begin	taxa;
	dimensions	ntax=160;
	taxlabels
	AM-AR1-1_a_T
	AM-AR1-1_b_T
	BE-HO-1_a_C
	BE-HO-1_b_C
	CA-CH-1_a_T
	CA-CH-1_b_T
	CA-LL1-1_a_C
	CA-LL1-1_b_T
	CA-LL2-2_a_T
	CA-LL2-2_b_T
	CA-SS-1_a_C
	CA-SS-1_b_T
	CA_TUK1_7_a_C
	CA_TUK1_7_b_C
	'CA_TUK2_4._a_T'
	'CA_TUK2_4._b_T'
	CA_YE1_1_a_T
	CA_YE1_1_b_T
	CA_YE2_6_a_C
	CA_YE2_6_b_T
	CN-W1-1_a_T
	CN-W1-1_b_T
	CY-PA1-1_a_T
	CY-PA1-1_b_T
	CZ_DO_1_a_T
	CZ_DO_1_b_C
	DE-S1-8_a_T
	DE-S1-8_b_T
	DZ-JV-2_a_T
	DZ-JV-2_b_T
	D_sim_IL-B3a_C
	D_sim_IL-B3b_C
	D_sim_IL-B6a_C
	D_sim_IL-B6b_C
	D_sim_IL-KNY4a_C
	D_sim_IL-KNY4b_C
	D_sim_IL-NIZ1-1a_C
	D_sim_IL-NIZ1-1b_C
	D_sim_IL-NIZ1-2a_C
	D_sim_IL-NIZ1-2b_C
	D_sim_IL-NIZ1-3a_C
	D_sim_IL-NIZ1-3b_C
	D_sim_IL_N2a_C
	D_sim_IL_N2b_C
	D_sim_IL_NIZ1_4a_C
	D_sim_IL_NIZ1_4b_C
	D_sim_IL_NS1a_C
	D_sim_IL_NS1b_C
	D_sim_Inb3a_C
	D_sim_Inb3b_C
	D_sim_RU_AST_01a_T
	D_sim_RU_AST_01b_T
	D_sim_RU_B3_11a_C
	D_sim_RU_B3_11b_C
	D_sim_RU_SB01_18a_T
	D_sim_RU_SB01_18b_T
	D_sim_RU_SB01_22a_T
	D_sim_RU_SB01_22b_T
	D_sim_RU_SC20_01a_C
	D_sim_RU_SC20_01b_C
	D_sin_RU-BU1-3a_T
	D_sin_RU-BU1-3b_C
	D_sin_RU-STY1-1a_T
	D_sin_RU-STY1-1b_T
	D_sin_RU-STY1-2a_T
	D_sin_RU-STY1-2b_T
	D_sin_RUSZB3-2a_C
	D_sin_RUSZB3-2b_C
	D_sin_RU_SAK_10a_C
	D_sin_RU_SAK_10b_C
	D_sin_RU_SAK_7a_C
	D_sin_RU_SAK_7b_C
	D_sin_RU_SCH1_01a_C
	D_sin_RU_SCH1_01b_C
	D_sin_RU_SCH1_03a_C
	D_sin_RU_SCH1_03b_C
	D_sin_RU_SDSP_74a_T
	D_sin_RU_SDSP_74b_C
	D_sin_RU_SDSP_76a_T
	D_sin_RU_SDSP_76b_T
	D_sin_RU_SDSP_82a_T
	D_sin_RU_SDSP_82b_T
	D_sin_SRU-TY1-3a_T
	D_sin_SRU-TY1-3b_T
	D_sin_sRU_NOV1-01a_C
	D_sin_sRU_NOV1-01b_C
	D_sin_sRU_TU2-01a_C
	D_sin_sRU_TU2-01b_C
	EG_ELIAS_1_a_T
	EG_ELIAS_1_b_T
	ES-HT-1_a_T
	ES-HT-1_b_T
	FI-FSP1-1_a_T
	FI-FSP1-1_b_T
	FR-C-1_a_T
	FR-C-1_b_T
	IE_DUB_1_a_T
	IE_DUB_1_b_T
	IL-PS-2_a_T
	IL-PS-2_b_T
	IL-RAM-4_a_T
	IL-RAM-4_b_T
	IT-MDV-1_a_T
	IT-MDV-1_b_T
	MN-DM-1_a_T
	MN-DM-1_b_T
	NL_LA_1_a_T
	NL_LA_1_b_C
	RU-AL1-11_a_T
	RU-AL1-11_b_T
	RU-BAL1-2_a_C
	RU-BAL1-2_b_C
	RU-BAYA1-1_a_T
	RU-BAYA1-1_b_T
	RU-BU2-2_a_T
	RU-BU2-2_b_T
	RU-HA2-12_a_T
	RU-HA2-12_b_T
	RU-IRK1-12_a_T
	RU-IRK1-12_b_T
	RU-IRK2-14_a_T
	RU-IRK2-14_b_C
	RU-TY4-1_a_T
	RU-TY4-1_b_T
	RU-VOL-36_a_T
	RU-VOL-36_b_T
	RU-YAK1-6_a_T
	RU-YAK1-6_b_T
	RU-YAK3-25_a_T
	RU-YAK3-25_b_T
	RU-ZB1-1_a_T
	RU-ZB1-1_b_T
	RU-ZB2-22_a_T
	RU-ZB2-22_b_T
	RU-ZB5-1_a_T
	RU-ZB5-1_b_T
	RU-ZB6-03_a_T
	RU-ZB6-03_b_C
	RU_IRK1_10_a_T
	RU_IRK1_10_b_T
	RU_IRK5_72_a_T
	RU_IRK5_72_b_T
	RU_KA2_6_a_T
	RU_KA2_6_b_T
	RU_MA21_2_a_T
	RU_MA21_2_b_T
	SE-G1-9c_a_T
	SE-G1-9c_b_T
	TR-EG-1_a_T
	TR-EG-1_b_C
	US-D-1_a_C
	US-D-1_b_T
	US-SP2-1_a_T
	US-SP2-1_b_T
	US-SP22-1-1_a_T
	US-SP22-1-1_b_T
	US-SP6-10_a_T
	US-SP6-10_b_T
	US-SP7-1_a_T
	US-SP7-1_b_T
;
end;
begin	trees;
	tree	tree_1	=	[&R]	(CA-LL2-2_b_T:1.0E-6,(((((US-D-1_b_T:1.0E-6,(CA_YE2_6_b_T:1.0E-6,CA_YE1_1_b_T:1.0E-6)[&label=7]:1.0E-6)[&label=15]:1.0E-6,CA_YE1_1_a_T:1.0E-6)[&label=56]:0.018687,(((((D_sin_RU-STY1-2a_T:0.213705,CA-SS-1_b_T:1.0E-6)[&label=8]:0.018726,CA-LL2-2_a_T:0.01848)[&label=4]:0.01951,(CA-CH-1_b_T:1.0E-6,CA-CH-1_a_T:1.0E-6)[&label=37]:1.0E-6)[&label=3]:0.018687,('CA_TUK2_4._b_T':1.0E-6,((('CA_TUK2_4._a_T':1…
end;
begin	figtree;
	set	appearance.backgroundColorAttribute="Default";
	set	appearance.backgroundColour=#ffffff;
	set	appearance.branchColorAttribute="User	selection";
	set	appearance.branchColorGradient=false;
	set	appearance.branchLineWidth=1.0;
	set	appearance.branchMinLineWidth=0.0;
	set	appearance.branchWidthAttribute="Fixed";
	set	appearance.foregroundColour=#000000;
	set	appearance.hilightingGradient=false;
	set	appearance.selectionColour=#2d3680;
	set	branchLabels.colorAttribute="User	selection";
	set	branchLabels.displayAttribute="Branch	times";
	set	branchLabels.fontName="Abadi	MT	Condensed	Extra	Bold";
	set	branchLabels.fontSize=8;
	set	branchLabels.fontStyle=0;
	set	branchLabels.isShown=false;
	set	branchLabels.significantDigits=4;
	set	layout.expansion=0;
	set	layout.layoutType="RECTILINEAR";
	set	layout.zoom=0;
	set	legend.attribute=null;
	set	legend.fontSize=10.0;
	set	legend.isShown=false;
	set	legend.significantDigits=4;
	set	nodeBars.barWidth=4.0;
	set	nodeBars.displayAttribute=null;
	set	nodeBars.isShown=false;
	set	nodeLabels.colorAttribute="User	selection";
	set	nodeLabels.displayAttribute="label";
	set	nodeLabels.fontName="Abadi	MT	Condensed	Extra	Bold";
	set	nodeLabels.fontSize=8;
	set	nodeLabels.fontStyle=0;
	set	nodeLabels.isShown=false;
	set	nodeLabels.significantDigits=4;
	set	nodeShape.colourAttribute=null;
	set	nodeShape.isShown=false;
	set	nodeShape.minSize=10.0;
	set	nodeShape.scaleType=Width;
	set	nodeShape.shapeType=Circle;
	set	nodeShape.size=4.0;
	set	nodeShape.sizeAttribute=null;
	set	polarLayout.alignTipLabels=false;
	set	polarLayout.angularRange=0;
	set	polarLayout.rootAngle=0;
	set	polarLayout.rootLength=100;
	set	polarLayout.showRoot=true;
	set	radialLayout.spread=0.0;
	set	rectilinearLayout.alignTipLabels=false;
	set	rectilinearLayout.curvature=0;
	set	rectilinearLayout.rootLength=100;
	set	scale.offsetAge=0.0;
	set	scale.rootAge=1.0;
	set	scale.scaleFactor=1.0;
	set	scale.scaleRoot=false;
	set	scaleAxis.automaticScale=true;
	set	scaleAxis.fontSize=8.0;
	set	scaleAxis.isShown=false;
	set	scaleAxis.lineWidth=1.0;
	set	scaleAxis.majorTicks=1.0;
	set	scaleAxis.origin=0.0;
	set	scaleAxis.reverseAxis=false;
	set	scaleAxis.showGrid=true;
	set	scaleBar.automaticScale=true;
	set	scaleBar.fontSize=10.0;
	set	scaleBar.isShown=true;
	set	scaleBar.lineWidth=1.0;
	set	scaleBar.scaleRange=0.0;
	set	tipLabels.colorAttribute="User	selection";
	set	tipLabels.displayAttribute="Names";
	set	tipLabels.fontName="Abadi	MT	Condensed	Extra	Bold";
	set	tipLabels.fontSize=15;
	set	tipLabels.fontStyle=0;
	set	tipLabels.isShown=true;
	set	tipLabels.significantDigits=4;
	set	trees.order=false;
	set	trees.orderType="increasing";
	set	trees.rooting=true;
	set	trees.rootingType="User	Selection";
	set	trees.transform=false;
	set	trees.transformType="cladogram";
end;

## Sheet: Figure S1
dataset 1
sample.id	EV1	EV2	EV3	EV4	EV5	EV6
AM-AR1-1	-0.217276	0.00343743	0.0948845	0.114696	-0.00752208	-0.0327329
CA-LL1-1	-0.202879	0.0014429	-0.590474	0.00308332	-0.00653613	-0.000197021
CA-SS-1	-0.21632	0.00204206	-0.719404	-0.00295437	-0.00395525	-0.0110558
CY-PA3-1	-0.21417	0.00283505	0.116719	0.0952666	-0.050937	-0.502932
CZ-N2-6	-0.170047	0.00247357	0.0891739	0.0635809	0.000429086	0.084914
DE-S2-1	-0.218386	0.00301491	0.109789	0.0317479	-0.0127111	0.0590174
D_sim_IL-B3.bam	0.110263	-0.194383	0.00026484	-0.000628477	-0.151958	0.0142088
D_sim_IL-B6.bam	0.110646	-0.196359	0.000428318	-0.000532064	-0.151997	0.0147966
D_sim_IL-KNY4.bam	0.106569	-0.187052	-0.00125164	-0.000653002	-0.15069	0.010294
D_sim_IL-NIZ1-1.bam	0.11093	-0.198767	0.000350398	-0.000757193	-0.181515	0.0184059
D_sim_IL-NIZ1-2.bam	0.109434	-0.195851	0.000458301	-0.000337365	-0.179046	0.0175024
D_sim_IL-NIZ1-3.bam	0.119137	-0.206056	0.000299402	-0.000917602	-0.178506	0.0187065
D_sim_IL_N2.bam	0.105947	-0.189587	-0.000233686	-0.000629356	-0.184706	0.0147058
D_sim_IL_NIZ1_4.bam	0.106404	-0.194149	0.00212531	0.000110669	-0.163264	0.0183041
D_sim_IL_NS1.bam	0.108189	-0.193216	0.000283245	-0.000586546	-0.186837	0.0165628
D_sim_Inb3.bam	0.114607	-0.19109	-0.00201828	-0.00142107	-0.089318	0.00184176
D_sim_RU_SB01_18.bam	0.0980684	-0.16473	6.28018e-05	0.000863192	0.338684	-0.0412667
D_sim_RU_SB01_22.bam	0.102206	-0.17329	0.00199371	0.000619002	0.40975	-0.0431959
D_sim_RU_SC20_01.bam	0.0814573	-0.098453	-0.00248315	0.00100925	0.221924	-0.0324732
D_sinRU_SAK_10.bam	0.0972421	0.175167	0.00127302	-1.06323e-05	-0.0091118	0.00295141
D_sinRU_SAK_7.bam	0.108355	0.18785	-8.25774e-05	-0.00199182	-0.0130516	-3.44184e-05
D_sinRU_SCH1_01.bam	0.103144	0.176355	-0.00105917	-0.00094965	-0.0157549	-0.00514755
D_sinRU_SCH1_03.bam	0.100251	0.171817	-0.00124687	0.000501515	-0.0131082	-0.0050289
D_sinRU_SDSP_74.bam	0.109214	0.185516	0.00169179	-3.66647e-05	0.0086303	0.00529954
D_sinRU_SDSP_76.bam	0.103176	0.182837	0.00197835	0.00184344	0.00598073	0.00599502
D_sinRU_SDSP_82.bam	0.0931491	0.155806	-0.00130847	0.000807872	-0.00424851	-0.00290491
D_sin_RU-BU1-3.bam	0.121168	0.200548	-0.00178987	-0.00278413	-0.0212588	-0.00482227
D_sin_RU-STY1-1.bam	0.122408	0.207056	-0.00122813	-0.00131821	-0.0204902	-9.98675e-05
D_sin_RU-STY1-2.bam	0.113386	0.195373	0.000137655	-0.000477833	-0.0171969	-0.000815857
D_sin_RUSZB3-2.bam	0.122586	0.205979	-0.00063386	-0.00153075	-0.0160161	-0.00184535
D_sin_SRU-TY1-3.bam	0.113559	0.195667	-0.000187129	-0.000727112	-0.0187239	-0.00110936
D_sin_sRU_NOV1-01.bam	0.12158	0.206365	-0.000175594	-0.00137262	-0.0111985	-0.000689532
D_sin_sRU_TU2-01.bam	0.122058	0.205067	-0.000522709	-0.00132885	-0.0183634	-0.00257115
EG_ELIAS_1	-0.218824	0.00312897	0.100514	0.0962923	-0.070345	-0.64189
ES-DO1-1	-0.212837	0.00174395	0.0984399	-0.908415	0.00306527	0.0682331
FR-SA-1	-0.212724	0.00330104	0.108634	-0.198998	-0.00335522	-0.0444373
HU-HO-2	-0.220798	0.00258904	0.118799	0.0301858	-0.0178864	-0.0322451
NO-V-7	-0.216278	0.00211959	0.108592	0.172755	0.0268581	0.352884
RU-AST1-1	-0.216909	0.00231034	0.100258	0.124303	0.00254464	0.108113
RU-C10-06	-0.216216	0.00276986	0.099749	0.152035	0.00924693	0.160794
RU-R2-1	-0.176889	0.00320934	0.0805185	0.126228	0.0447617	0.342943
RU-SAM5-1	-0.203947	0.0021053	0.0845027	0.115415	0.0210833	0.157757
RU_AST_01.bam	0.11116	-0.180508	0.000903446	-0.000427263	0.438746	-0.0452463
RU_B3_11.bam	0.0882051	-0.126436	0.00127472	-0.001559	0.437904	-0.0414882
dataset 1
sample.id	EV1	EV2	EV3	EV4	EV5	EV6
BE-OHZ-T10	-0.19677	0.00185005	0.113895	0.039069	-0.0519804	0.172017
CA-CH-1	-0.199163	0.00252528	-0.561652	0.226134	-0.0270056	0.0343369
CA_TUK2_4.	-0.218725	0.00298875	-0.665909	0.238924	0.0165508	-0.0346796
DE-G1-106	-0.202561	0.00186213	0.114094	0.0355979	-0.0800644	0.142709
DE-K35-Mu10	-0.21701	0.00237995	0.119757	0.0180597	-0.171169	0.106683
D_sim_IL-B3.bam	0.1103	-0.194446	0.000108283	0.000282088	0.00440156	-0.00562505
D_sim_IL-B6.bam	0.11058	-0.196317	0.000329288	0.000568099	0.00354977	-0.00427163
D_sim_IL-KNY4.bam	0.106703	-0.187185	-0.000469815	-0.000251682	0.00446896	-0.00714332
D_sim_IL-NIZ1-1.bam	0.110841	-0.198717	0.000204208	9.1783e-05	0.00182753	-0.00407102
D_sim_IL-NIZ1-2.bam	0.109416	-0.195899	9.63395e-06	1.98024e-05	0.00236998	-0.00527582
D_sim_IL-NIZ1-3.bam	0.118961	-0.205877	-0.000457429	0.000339688	0.00222643	-0.00333458
D_sim_IL_N2.bam	0.106102	-0.18979	0.000685459	-0.000344304	0.00528196	-0.00769193
D_sim_IL_NIZ1_4.bam	0.106299	-0.194109	0.00141027	0.000112695	0.0012362	-0.00274207
D_sim_IL_NS1.bam	0.10827	-0.193374	0.000534084	-0.000597198	0.00423521	-0.00689497
D_sim_Inb3.bam	0.114752	-0.191309	-0.00110921	0.000141814	0.00557074	-0.00590479
D_sim_RU_SB01_18.bam	0.098155	-0.164943	0.000359072	-0.000824623	0.000420115	0.000262183
D_sim_RU_SB01_22.bam	0.10207	-0.173304	0.000782032	-0.000349624	-0.00292617	0.00648208
D_sim_RU_SC20_01.bam	0.0818547	-0.0986906	-0.000335465	-0.00139728	0.00354623	-0.00373511
D_sinRU_SAK_10.bam	0.0973847	0.175244	0.00163365	-0.000312571	0.000319474	-0.00220298
D_sinRU_SAK_7.bam	0.108508	0.187872	0.000817176	-0.000307011	0.00235943	-0.00148363
D_sinRU_SCH1_01.bam	0.103418	0.176476	0.000181655	-0.00104985	0.0051312	-0.00418883
D_sinRU_SCH1_03.bam	0.10062	0.172039	0.000327488	-0.00113938	0.0047385	-0.00562975
D_sinRU_SDSP_74.bam	0.109147	0.185343	0.000947151	-0.000452502	-0.00158497	-0.000152609
D_sinRU_SDSP_76.bam	0.103201	0.182836	0.00182638	-1.85071e-05	-0.000779178	-0.00123565
D_sinRU_SDSP_82.bam	0.0935457	0.156097	0.000678794	-0.00075116	0.00537068	-0.00525977
D_sin_RU-BU1-3.bam	0.121257	0.200427	-0.0015326	-0.000728066	0.00295355	-0.00226753
D_sin_RU-STY1-1.bam	0.122376	0.206867	-0.00168665	-0.000799862	0.000280112	-0.00052211
D_sin_RU-STY1-2.bam	0.113484	0.195303	-0.000260904	-0.00126866	0.000574831	-0.000662265
D_sin_RUSZB3-2.bam	0.12261	0.205814	-0.00100473	-0.000143212	0.00204127	-0.00181032
D_sin_SRU-TY1-3.bam	0.113646	0.195575	-0.000597656	-0.00114163	0.00184578	-0.00101807
D_sin_sRU_NOV1-01.bam	0.121552	0.206172	-0.000676361	0.000876124	-0.00158186	0.0011945
D_sin_sRU_TU2-01.bam	0.122138	0.204989	-0.00127964	-0.000103032	0.00111441	-0.000801002
ES-D-BDE1-F9	-0.220817	0.00354509	0.145804	0.0902009	0.591351	-0.0301904
GB-C1-1	-0.214837	0.00357852	0.142314	0.0572086	0.0333861	0.173219
GB-EK1-1	-0.172695	0.00182928	0.0983006	0.035935	-0.0453726	0.140815
IL-TY-10	-0.219249	0.00411913	0.135494	0.053591	-0.134967	-0.926757
MA-ES-3	-0.219872	0.00305187	0.134389	0.0793427	0.623872	0.00227431
RU-C20-1	-0.194202	0.00235065	0.110827	0.0116923	-0.254259	0.092673
RU-MA10-3	-0.220386	0.00287878	0.121585	0.0144575	-0.201183	0.0234739
RU-P1-01	-0.212343	0.00298184	0.121698	0.0173704	-0.207132	0.0713892
RU-RM1-2	-0.213907	0.00192028	0.112889	0.0213427	-0.214326	0.10618
RU-ZB5-1	-0.213121	0.00149526	-0.241945	-0.930416	0.0770394	-0.0204953
RU_AST_01.bam	0.110923	-0.180461	-0.000286578	0.00117426	-0.00363261	0.00852622
RU_B3_11.bam	0.0875421	-0.12599	-0.00267833	-0.00013553	-0.0100993	0.0138114
dataset 3
sample.id	EV1	EV2	EV3	EV4	EV5	EV6
CZ-LE1-1	-0.191608	0.00241541	0.0846267	0.0540911	0.132958	0.000293192
CZ_SUR_1	-0.214405	0.00263647	0.0871185	0.0580861	0.118637	-0.00961159
DE-S2-1	-0.212334	0.00288398	0.0965713	0.056232	0.1903	-0.0148405
DE-S3-3	-0.215743	0.00294954	0.0985706	0.0640334	0.200597	-0.014733
D_sim_IL-B3.bam	0.110394	-0.194368	0.000991635	0.00134279	-0.00326149	-0.152509
D_sim_IL-B6.bam	0.110791	-0.196302	0.00115056	0.00132118	-0.00321682	-0.152804
D_sim_IL-KNY4.bam	0.106653	-0.186953	0.00064887	0.00133599	-0.00558579	-0.151272
D_sim_IL-NIZ1-1.bam	0.111116	-0.19873	0.000656112	0.00109044	-0.00428198	-0.182434
D_sim_IL-NIZ1-2.bam	0.109588	-0.195833	0.000816607	0.00121987	-0.00417137	-0.179514
D_sim_IL-NIZ1-3.bam	0.119383	-0.20613	0.000190256	0.000667853	-0.00353997	-0.179002
D_sim_IL_N2.bam	0.10599	-0.189457	0.00132353	0.00166382	-0.00551898	-0.185048
D_sim_IL_NIZ1_4.bam	0.106572	-0.194084	0.00172299	0.00111592	-0.00297768	-0.163946
D_sim_IL_NS1.bam	0.108255	-0.193133	0.0011899	0.00109907	-0.00473092	-0.187231
D_sim_Inb3.bam	0.114726	-0.191065	-0.000539179	0.00155221	-0.00394849	-0.0892208
D_sim_RU_SB01_18.bam	0.0981977	-0.164576	0.00112367	0.000311493	0.00549996	0.337916
D_sim_RU_SB01_22.bam	0.102485	-0.173246	0.000958573	-0.000217157	0.00972964	0.410802
D_sim_RU_SC20_01.bam	0.0814209	-0.0985041	0.000546114	0.000989058	0.00165521	0.221798
D_sinRU_SAK_10.bam	0.0974095	0.17508	0.0021787	0.000706744	0.000792692	-0.00941673
D_sinRU_SAK_7.bam	0.10842	0.187749	0.00093549	0.00105044	-0.000909418	-0.0128788
D_sinRU_SCH1_01.bam	0.10315	0.176243	0.000533594	0.000903682	-0.00075992	-0.0153781
D_sinRU_SCH1_03.bam	0.100195	0.171605	0.000612635	0.00130545	-0.00266098	-0.012684
D_sinRU_SDSP_74.bam	0.10943	0.185589	0.00067425	1.04448e-05	0.00298129	0.00831853
D_sinRU_SDSP_76.bam	0.1034	0.182854	0.00168588	0.000715227	0.00254735	0.00528542
D_sinRU_SDSP_82.bam	0.0930892	0.155624	0.000444514	0.00170951	-0.00109297	-0.00408933
D_sin_RU-BU1-3.bam	0.121322	0.20066	-0.000978794	-0.000270962	-0.0025146	-0.0203574
D_sin_RU-STY1-1.bam	0.122579	0.207171	-0.0011901	-0.000608016	-0.00176406	-0.020209
D_sin_RU-STY1-2.bam	0.113468	0.19532	0.000263531	-0.000127407	-0.000124619	-0.0172864
D_sin_RUSZB3-2.bam	0.122782	0.206146	-0.000559451	-3.15221e-05	-0.00127083	-0.0155473
D_sin_SRU-TY1-3.bam	0.113697	0.195664	2.28421e-06	-0.000449879	-0.00124508	-0.0185434
D_sin_sRU_NOV1-01.bam	0.12184	0.20656	-7.26655e-05	0.000425613	-0.000935502	-0.0105713
D_sin_sRU_TU2-01.bam	0.122306	0.20528	-0.000792468	0.000150597	-0.00353636	-0.0177593
FI-FAT-1-3	-0.210386	0.00266553	0.0937184	0.0467444	0.149802	-0.0108753
FR-SA-1	-0.206423	0.00320303	0.0836831	0.0429096	0.0855361	0.012947
IL-M1-8	-0.211207	0.0019002	0.0886085	0.042906	-0.663969	0.0107182
IL-PS-2	-0.215618	0.00307706	0.084575	0.0492165	-0.589784	0.00671964
NL_LA_1	-0.213614	0.00301911	0.0929086	0.0640664	0.206683	-0.0139493
NO-V-7	-0.210073	0.00200611	0.0885561	0.0443865	0.137988	-0.0104219
RU-RO1-3	-0.204527	0.00308807	0.0780886	0.0295147	0.00855762	0.000681985
RU-SPB-35	-0.207167	0.00195454	0.0782072	0.0373098	0.0825469	-0.00741264
RU-ZB5-1	-0.20375	0.00103994	-0.227911	-0.93931	0.0125164	-0.00846185
RU_AST_01.bam	0.111497	-0.180618	-0.000416846	0.000602568	0.0113523	0.442383
RU_B3_11.bam	0.0886182	-0.126778	-0.00242167	-0.00304872	0.0107762	0.44338
RU_MA21_2	-0.214336	0.00342363	0.0818941	0.0402749	-0.062642	-0.0074703
US-SP22-1-1	-0.207582	0.00197226	-0.920894	0.293002	0.00298547	-0.00576434
dataset 4
sample.id	EV1	EV2	EV3	EV4	EV5	EV6
CA_TUK1_7	-0.213646	0.00250951	0.628094	0.732482	0.00831183	-0.00622005
DE-KN1-4	-0.216339	0.00275028	-0.141257	0.0241331	0.13331	0.010438
DE-S3-3	-0.219475	0.00309136	-0.137063	0.021382	0.0477949	-0.000938614
D_sim_IL-B3.bam	0.110309	-0.194401	0.000790297	-0.00041494	0.00343548	-0.149196
D_sim_IL-B6.bam	0.110659	-0.196375	0.000302516	-0.000129627	0.00263919	-0.149533
D_sim_IL-KNY4.bam	0.106591	-0.187036	0.00201734	-0.000862743	0.00213366	-0.147981
D_sim_IL-NIZ1-1.bam	0.110965	-0.19876	0.000491453	0.000186441	0.0040215	-0.177886
D_sim_IL-NIZ1-2.bam	0.109462	-0.195858	0.000289465	0.000426317	0.0044547	-0.175694
D_sim_IL-NIZ1-3.bam	0.119162	-0.206055	0.000566237	0.000211139	0.00372326	-0.174741
D_sim_IL_N2.bam	0.105984	-0.189617	0.00116193	-0.000425024	0.00331988	-0.180882
D_sim_IL_NIZ1_4.bam	0.106434	-0.194132	-0.00133693	0.000114913	0.00354818	-0.16066
D_sim_IL_NS1.bam	0.108202	-0.193232	0.000744422	-0.000569652	0.00337485	-0.183151
D_sim_Inb3.bam	0.114631	-0.191096	0.00262147	-0.000365649	-0.000539676	-0.0871683
D_sim_RU_SB01_18.bam	0.098145	-0.164739	0.000477572	-9.09306e-05	-0.00552616	0.33252
D_sim_RU_SB01_22.bam	0.102205	-0.173232	-0.000986628	-0.000137264	-0.00759551	0.400169
D_sim_RU_SC20_01.bam	0.0815444	-0.0984902	0.00285666	-0.000488446	-0.00271606	0.218183
D_sinRU_SAK_10.bam	0.0973125	0.175092	-0.00125572	-0.000284814	0.000930192	-0.00980197
D_sinRU_SAK_7.bam	0.108405	0.187785	0.000389264	-0.000245476	0.00166303	-0.0125579
D_sinRU_SCH1_01.bam	0.103204	0.176288	0.00171685	-0.000924365	0.00225527	-0.014985
D_sinRU_SCH1_03.bam	0.100312	0.171776	0.00191194	-0.000827119	0.000282328	-0.0126704
D_sinRU_SDSP_74.bam	0.109245	0.185489	-0.0010684	-0.000351629	-0.000224469	0.00723197
D_sinRU_SDSP_76.bam	0.103244	0.182837	-0.00181495	-0.000197019	0.00118044	0.00440674
D_sinRU_SDSP_82.bam	0.0932364	0.155834	0.00183008	-0.000541058	0.000438287	-0.00411723
D_sin_RU-BU1-3.bam	0.12127	0.200566	0.00270949	0.000129638	-0.00196856	-0.0197964
D_sin_RU-STY1-1.bam	0.122496	0.207074	0.00191063	5.61594e-05	0.000692907	-0.019825
D_sin_RU-STY1-2.bam	0.113392	0.195278	0.000774519	-0.000479373	0.00270222	-0.0169285
D_sin_RUSZB3-2.bam	0.12263	0.205996	0.001683	-6.48256e-05	-0.00177316	-0.0153004
D_sin_SRU-TY1-3.bam	0.113639	0.195648	0.00125398	-0.000223037	0.00138518	-0.0183956
D_sin_sRU_NOV1-01.bam	0.12167	0.206435	0.00121135	-0.000145842	0.000733249	-0.0107504
D_sin_sRU_TU2-01.bam	0.12222	0.205188	0.00154232	0.000326135	-0.000355804	-0.0169055
FI-FAT-1-3	-0.214308	0.00281061	-0.146225	0.021015	0.266525	-0.103669
GB-EK1-1	-0.169126	0.0016963	-0.0983937	0.0171266	0.130699	0.0637129
GB-EK1-32	-0.211138	0.00193041	-0.131991	0.0201454	0.243001	0.0845173
GB-FML-1	-0.214393	0.00220842	-0.148373	0.0238521	0.163017	0.0421516
IL-YERU	-0.205862	0.00350861	-0.12735	0.0189942	-0.805508	-0.0401865
RU-C20-1	-0.189958	0.0022182	-0.108119	0.0116247	-0.0683172	-0.0312543
RU-FR-LR8-1	-0.211876	0.00312744	-0.135647	0.0226324	-0.0629221	0.0951622
RU-ZB6-03	-0.2141	0.00189937	0.450536	-0.472638	-0.00199963	-0.00310318
RU_AST_01.bam	0.111235	-0.180549	-7.68241e-06	0.00120909	-0.00874928	0.431235
RU_B3_11.bam	0.0881183	-0.126465	0.000402153	0.000488245	-0.0127383	0.430031
RU_IRK5_72	-0.213969	0.00214973	0.446681	-0.485241	0.0245228	-0.00531832
RU_KA2_6	-0.217507	0.00292408	-0.110992	0.0124872	-0.169008	-0.0434971
SE-GN2-3A10	-0.209845	0.00254904	-0.146652	0.0225024	0.284701	-0.104061
TR-EG-1	-0.214381	0.00337689	-0.116432	0.0141224	-0.194855	-0.0225829
dataset 5
sample.id	EV1	EV2	EV3	EV4	EV5	EV6
CA_TUK1_7	-0.220571	0.00311705	0.48121	0.407416	-0.00964203	0.00145645
CA_YE2_6	-0.221036	0.00335035	0.504275	0.45274	-0.00513682	0.00883604
CZ-N2-6	-0.171924	0.00264025	-0.165783	0.0490443	-0.108335	0.113067
D_sim_IL-B3.bam	0.109812	-0.194452	0.000351687	0.00237176	0.000330169	0.00216269
D_sim_IL-B6.bam	0.110172	-0.196413	-0.000280013	0.00258507	-0.000215836	0.00264472
D_sim_IL-KNY4.bam	0.106137	-0.187111	0.00182035	0.00177462	0.000850237	9.37244e-05
D_sim_IL-NIZ1-1.bam	0.110444	-0.1988	3.79611e-05	0.00278288	0.000398572	0.00273574
D_sim_IL-NIZ1-2.bam	0.108982	-0.195919	0.000286353	0.00272968	0.000188863	0.00201717
D_sim_IL-NIZ1-3.bam	0.118594	-0.206003	0.00033759	0.00256462	0.000395172	0.00273648
D_sim_IL_N2.bam	0.105553	-0.189688	0.000589571	0.00300369	0.000743119	0.00162039
D_sim_IL_NIZ1_4.bam	0.105995	-0.19423	-0.00220103	0.0033647	-0.000533793	0.00373071
D_sim_IL_NS1.bam	0.107744	-0.193323	0.000335769	0.00205382	0.000486717	0.0015767
D_sim_Inb3.bam	0.114195	-0.191197	0.00258203	0.00268379	0.00176763	-0.0021247
D_sim_RU_SB01_18.bam	0.0977764	-0.164956	-0.000217164	0.00293158	0.000305105	-0.00819922
D_sim_RU_SB01_22.bam	0.10176	-0.173375	-0.00197328	0.00262067	-0.000203929	-0.00620471
D_sim_RU_SC20_01.bam	0.0812801	-0.0985408	0.00235036	0.00289496	0.000723767	-0.00526225
D_sinRU_SAK_10.bam	0.0970557	0.1752	-0.0024609	0.00199821	-0.000735512	0.002464
D_sinRU_SAK_7.bam	0.108153	0.18786	-0.000655067	0.00286859	0.0019316	0.00111807
D_sinRU_SCH1_01.bam	0.103005	0.176431	0.00154122	0.00216296	0.00159062	-0.00115431
D_sinRU_SCH1_03.bam	0.100119	0.171885	0.00172516	0.00172868	0.000411431	-0.00221054
D_sinRU_SDSP_74.bam	0.108827	0.185311	-0.00249771	0.00184436	-0.000795231	0.0042359
D_sinRU_SDSP_76.bam	0.102894	0.182843	-0.00358787	0.0021715	-0.00239202	0.00666354
D_sinRU_SDSP_82.bam	0.0930513	0.15592	0.00103023	0.00205837	0.00012815	0.000160164
D_sin_RU-BU1-3.bam	0.120874	0.200453	0.00194874	0.00269301	0.00224056	-0.00404602
D_sin_RU-STY1-1.bam	0.1221	0.206877	0.00131317	0.00300821	0.00110956	-0.002296
D_sin_RU-STY1-2.bam	0.113113	0.195271	7.5109e-06	0.00216089	-8.47629e-05	0.000481063
D_sin_RUSZB3-2.bam	0.122241	0.205818	0.000979213	0.00176238	0.00131908	-0.00207903
D_sin_SRU-TY1-3.bam	0.113292	0.195561	0.000451999	0.00253961	0.000631619	-0.00140762
D_sin_sRU_NOV1-01.bam	0.12125	0.206252	-4.15565e-06	0.00231985	0.000317721	-0.00171408
D_sin_sRU_TU2-01.bam	0.121826	0.204957	0.000511755	0.00295487	0.00162435	-0.00375328
ES-DO1-1	-0.215745	0.00209224	-0.203109	0.085499	0.919913	0.0229654
GB-EP-1	-0.220278	0.0030883	-0.219397	0.0764144	0.0289718	0.191657
IL-PS-2	-0.22496	0.00352219	-0.200418	0.0673712	-0.149516	-0.593828
IL-SH-4	-0.209399	0.00295928	-0.187858	0.0578198	-0.116633	-0.522487
NO-F-1	-0.217639	0.00234255	-0.203208	0.0658568	-0.200771	0.398746
NO-RO-1	-0.215433	0.00231749	-0.211747	0.0674681	-0.214282	0.404533
RU-AL1-11	-0.21687	0.00224462	0.203548	-0.402198	0.00365736	0.0125954
RU-BP-1	-0.215076	0.00237092	-0.186968	0.0527334	-0.0887182	-0.0273018
RU-IRK1-12	-0.124186	0.00231652	0.125259	-0.25307	0.00195816	0.00985572
RU-ZB2-22	-0.218462	0.00236657	0.226565	-0.417125	0.0112818	0.0108367
RU_AST_01.bam	0.110654	-0.18058	-0.000784847	0.00357023	-3.29711e-05	-0.00665468
RU_B3_11.bam	0.0874747	-0.126162	-8.89606e-05	-0.000360978	-0.000155518	-0.00779344
RU_IRK5_72	-0.219552	0.00260742	0.231129	-0.436705	0.0175115	-0.00825687
UA-KRI-7	-0.213243	0.00277307	-0.196947	0.0568927	-0.102605	-0.00221655
dataset 6
sample.id	EV1	EV2	EV3	EV4	EV5	EV6
BE-OM-1	-0.213656	0.00287627	0.17512	0.029788	0.135395	-0.0708643
BE-WE-59	-0.214974	0.00314173	0.174874	0.047004	0.14685	-0.0781387
D_sim_IL-B3.bam	0.110453	-0.194352	0.000532355	0.00240248	7.99421e-05	0.148092
D_sim_IL-B6.bam	0.110832	-0.196294	0.000244782	0.00249095	0.000584153	0.148135
D_sim_IL-KNY4.bam	0.10674	-0.186972	-0.000835538	0.00266504	0.00276297	0.146958
D_sim_IL-NIZ1-1.bam	0.11111	-0.198721	0.000291659	0.00029652	-0.000790087	0.176626
D_sim_IL-NIZ1-2.bam	0.109656	-0.195834	8.81619e-05	0.00063659	0.000224983	0.174713
D_sim_IL-NIZ1-3.bam	0.119303	-0.206006	9.15606e-05	0.00131566	-0.000865879	0.174021
D_sim_IL_N2.bam	0.106155	-0.189575	0.000432592	0.00325747	0.00252364	0.180219
D_sim_IL_NIZ1_4.bam	0.106608	-0.194077	0.00186881	-0.00018253	-0.00055444	0.158675
D_sim_IL_NS1.bam	0.108379	-0.193184	-0.000183539	0.00288157	0.00176281	0.181926
D_sim_Inb3.bam	0.114806	-0.191103	-0.00120154	0.00353258	0.000557574	0.0876238
D_sim_RU_SB01_18.bam	0.0983656	-0.164715	0.000844693	0.000705537	0.00437269	-0.330761
D_sim_RU_SB01_22.bam	0.102393	-0.17318	0.00126343	-0.00236285	-0.000158144	-0.398832
D_sim_RU_SC20_01.bam	0.0816906	-0.0985325	-0.000119273	0.00308712	0.00659676	-0.216428
D_sinRU_SAK_10.bam	0.0974135	0.175111	0.00160732	-0.00145518	4.20664e-05	0.00893523
D_sinRU_SAK_7.bam	0.108489	0.187878	0.000706961	0.00111822	0.000778882	0.0129342
D_sinRU_SCH1_01.bam	0.103244	0.176344	-0.000291624	0.00342525	0.00110578	0.0156887
D_sinRU_SCH1_03.bam	0.100317	0.171726	-0.000596538	0.00269354	0.00353019	0.0134302
D_sinRU_SDSP_74.bam	0.109325	0.185484	0.00110457	-0.00263042	-0.00267451	-0.00881178
D_sinRU_SDSP_76.bam	0.103325	0.182795	0.00201755	-0.00264419	-0.000926158	-0.00608707
D_sinRU_SDSP_82.bam	0.0932576	0.155781	-0.00037466	0.00364243	0.00244746	0.00434915
D_sin_RU-BU1-3.bam	0.121293	0.200667	-0.000809795	0.00240031	0.000670949	0.0202469
D_sin_RU-STY1-1.bam	0.122545	0.207131	-0.000418985	0.000429495	-0.00017226	0.0195708
D_sin_RU-STY1-2.bam	0.113473	0.195334	-0.000129746	0.000537329	0.00202416	0.0163575
D_sin_RUSZB3-2.bam	0.122707	0.206101	-0.00018394	0.00106471	-0.000733846	0.0154166
D_sin_SRU-TY1-3.bam	0.113677	0.195671	-0.000252179	0.00129872	-0.000145458	0.0181123
D_sin_sRU_NOV1-01.bam	0.121699	0.206475	-0.000364969	-0.000884675	-0.000735148	0.010254
D_sin_sRU_TU2-01.bam	0.122247	0.205224	-0.000206137	0.000725436	0.00134674	0.0179104
ES-D-BDE1-F9	-0.213532	0.00308536	0.179488	0.54189	-0.21365	0.0457035
GB-LK1-1	-0.201391	0.00315129	0.168376	0.0609131	0.129498	-0.127516
IL-M1-8	-0.21226	0.00176323	0.157479	-0.182862	0.502635	0.154199
MA-ES-3	-0.212508	0.00257656	0.173495	0.568888	-0.215206	0.0561481
MN-DM-1	-0.210417	0.00239519	-0.378381	0.0157785	-1.483e-05	0.00937862
RU-BAL1-2	-0.203782	0.00289476	-0.40821	0.0158152	0.00480429	-0.00990324
RU-BOL1-1	-0.206206	0.00126556	0.134858	-0.381584	-0.518461	0.0253528
RU-KOR1-1	-0.200296	0.00128233	0.127589	-0.363627	-0.498547	0.0197052
RU-MA10-3	-0.213151	0.00242986	0.139542	-0.166383	0.156786	0.0104144
RU-RT21-1	-0.203869	0.00342908	0.136522	-0.158192	0.149568	0.0014758
RU-ZB2-22	-0.210559	0.00182766	-0.44876	0.0243447	0.0109789	0.00907357
RU_AST_01.bam	0.111402	-0.180554	0.000715917	-0.00104005	-0.000150804	-0.430939
RU_B3_11.bam	0.0882465	-0.126513	-0.00152931	-0.00464601	-0.00185026	-0.42658
RU_IRK1_10	-0.210775	0.00267185	-0.470596	0.0240434	0.00289925	0.00273348
TR-EG-1	-0.211778	0.00310233	0.134292	-0.100577	0.18481	0.0204813
dataset 7
sample.id	EV1	EV2	EV3	EV4	EV5	EV6
BE-OM-1	-0.215084	0.00330442	-0.200076	-0.119558	0.0255064	0.00620088
CA-SS-1	-0.214293	0.00232311	0.534972	-0.304221	-0.00540898	0.00614025
CY-PA1-1	-0.216437	0.00334207	-0.193449	-0.110185	-0.180586	0.0454041
D_sim_IL-B3.bam	0.110313	-0.194471	-8.68741e-05	-0.00108144	-0.00529195	0.152303
D_sim_IL-B6.bam	0.110647	-0.196351	-0.000209616	-0.000855046	-0.00378059	0.15255
D_sim_IL-KNY4.bam	0.106562	-0.18699	0.00105582	-0.000299485	-0.00687258	0.150813
D_sim_IL-NIZ1-1.bam	0.110948	-0.198766	0.000224787	-0.00095724	-0.00441796	0.181813
D_sim_IL-NIZ1-2.bam	0.109487	-0.195885	1.98498e-05	-0.00103635	-0.00636622	0.179261
D_sim_IL-NIZ1-3.bam	0.119172	-0.206062	0.00063611	-0.000811189	-0.0043004	0.17919
D_sim_IL_N2.bam	0.106001	-0.189638	0.000367769	-0.000902416	-0.00728354	0.185209
D_sim_IL_NIZ1_4.bam	0.106507	-0.194194	-0.00167773	-0.00154557	-0.00535579	0.163625
D_sim_IL_NS1.bam	0.108257	-0.193313	-1.44284e-05	-0.000728866	-0.00698009	0.187527
D_sim_Inb3.bam	0.114618	-0.191138	0.00225372	-0.00068017	-0.00422694	0.088918
D_sim_RU_SB01_18.bam	0.0981998	-0.164822	-0.000697992	-0.00113889	-0.00245566	-0.340855
D_sim_RU_SB01_22.bam	0.102256	-0.173267	-0.00228982	-0.00119105	0.00130422	-0.410859
D_sim_RU_SC20_01.bam	0.0814368	-0.0985124	0.000831606	-0.000804474	-0.00531968	-0.223879
D_sinRU_SAK_10.bam	0.0975267	0.17515	-0.00154934	-0.000171476	-0.00417159	0.00905713
D_sinRU_SAK_7.bam	0.108571	0.187841	0.000354477	-0.000505306	-0.00403554	0.0128069
D_sinRU_SCH1_01.bam	0.103259	0.176268	0.00121303	9.82354e-05	-0.00539764	0.0152093
D_sinRU_SCH1_03.bam	0.10038	0.171721	0.000909	-0.000449619	-0.00734747	0.012689
D_sinRU_SDSP_74.bam	0.109403	0.185472	-0.000922521	-0.000749359	-0.00304215	-0.00801184
D_sinRU_SDSP_76.bam	0.103429	0.182882	-0.00237543	-0.00159362	-0.00352745	-0.00522662
D_sinRU_SDSP_82.bam	0.0932704	0.155778	0.000821683	-0.000777211	-0.0084851	0.00381272
D_sin_RU-BU1-3.bam	0.121299	0.200531	0.0024032	1.76108e-05	-0.00245191	0.0204407
D_sin_RU-STY1-1.bam	0.122552	0.206977	0.00251665	0.000174072	-0.00318728	0.0202849
D_sin_RU-STY1-2.bam	0.113551	0.195306	0.000919807	0.000442103	-0.00419132	0.0170418
D_sin_RUSZB3-2.bam	0.122714	0.205917	0.00144098	0.000336992	-0.00051931	0.0153711
D_sin_SRU-TY1-3.bam	0.113731	0.195641	0.00105385	0.000368017	-0.00444742	0.0183309
D_sin_sRU_NOV1-01.bam	0.121706	0.206323	0.000517579	0.000329764	-7.30014e-06	0.0110776
D_sin_sRU_TU2-01.bam	0.122246	0.205102	0.00144589	-0.000254763	-0.00145255	0.0178984
ES-D-CC-NF7	-0.179888	0.00303263	-0.163377	-0.10942	0.893585	0.0224257
FR-TR-1	-0.209564	0.00402671	-0.19031	-0.114869	0.157783	-0.000161676
RU-AL1-11	-0.210953	0.00184864	0.143183	0.472327	0.00837661	0.0191738
RU-B5-1	-0.209096	0.00364213	-0.168039	-0.0866144	-0.137203	-0.00289187
RU-BAYA1-1	-0.209176	0.00147475	0.0941573	0.341467	0.00441143	-0.00689659
RU-MA10-3	-0.214926	0.00286991	-0.182477	-0.0888064	-0.17758	0.00433036
RU-RM1-2	-0.208459	0.00190936	-0.15996	-0.082217	-0.121161	-0.00606684
RU-YAK3-25	-0.191089	0.00114912	0.0861182	0.262902	0.0147264	-0.0238027
RU-ZB6-03	-0.213691	0.00192306	0.168056	0.521877	0.0142889	0.0180978
RU_AST_01.bam	0.111204	-0.180553	-0.000639923	-0.00141758	0.0047721	-0.441438
RU_B3_11.bam	0.0880989	-0.126475	0.000979287	0.00152241	0.0110217	-0.437929
RU_KA2_6	-0.216635	0.00306883	-0.174976	-0.0921776	-0.191657	0.010521
SE-G2-8c	-0.215135	0.00323773	-0.196601	-0.113825	-0.20057	-0.0236599
US-SP22-1-1	-0.212922	0.0023744	0.593277	-0.36202	-0.00669287	0.00415591
dataset 8
sample.id	EV1	EV2	EV3	EV4	EV5	EV6
CA-RI-1	-0.21948	0.00328836	-0.198279	-0.244631	-0.000612235	-0.0137503
CZ_DO_1	-0.221598	0.00320612	-0.194864	-0.203666	0.009525	-0.038483
DE-S3-3	-0.222783	0.00338098	-0.200171	-0.248728	0.0107613	-0.0582067
DE_SPO_1	-0.221694	0.00357047	-0.210716	-0.037062	0.010213	0.0108727
D_sim_IL-B3.bam	0.109952	-0.194434	-0.00103795	-0.00542005	0.152187	0.00980604
D_sim_IL-B6.bam	0.110291	-0.196425	-0.000782378	-0.00499371	0.152719	0.0117289
D_sim_IL-KNY4.bam	0.106246	-0.18709	-0.000131986	-0.00716407	0.150983	0.0054661
D_sim_IL-NIZ1-1.bam	0.110582	-0.198761	-0.000664174	-0.00441456	0.181705	0.0163513
D_sim_IL-NIZ1-2.bam	0.109144	-0.195926	-0.000855983	-0.00540206	0.179455	0.0145775
D_sim_IL-NIZ1-3.bam	0.118747	-0.206046	-0.000251362	-0.00371962	0.179048	0.0195234
D_sim_IL_N2.bam	0.105685	-0.189727	-0.00100554	-0.00670783	0.185282	0.0109486
D_sim_IL_NIZ1_4.bam	0.106067	-0.194165	-0.00211414	-0.00441028	0.163595	0.0156198
D_sim_IL_NS1.bam	0.107864	-0.193322	-0.000649043	-0.0062671	0.187335	0.0126167
D_sim_Inb3.bam	0.114269	-0.191171	0.000202661	-0.00471725	0.0891584	0.0011982
D_sim_RU_SB01_18.bam	0.0977699	-0.164785	-0.00153559	0.00100161	-0.340142	-0.0417895
D_sim_RU_SB01_22.bam	0.1018	-0.173273	-0.00137483	0.00585371	-0.410471	-0.0395144
D_sim_RU_SC20_01.bam	0.0812582	-0.0985077	-0.000405664	-0.00382654	-0.22288	-0.0366087
D_sinRU_SAK_10.bam	0.0970945	0.17518	-0.00123286	-0.00302308	0.00956127	-0.00290337
D_sinRU_SAK_7.bam	0.108181	0.187843	-0.00107167	-0.00131913	0.013519	-0.00817155
D_sinRU_SCH1_01.bam	0.102985	0.17642	4.62645e-05	-0.00427325	0.016111	-0.0109905
D_sinRU_SCH1_03.bam	0.100158	0.171955	-0.00046013	-0.00701618	0.0136461	-0.0148183
D_sinRU_SDSP_74.bam	0.108925	0.185378	-0.00102311	-3.16057e-05	-0.0079715	-0.00380148
D_sinRU_SDSP_76.bam	0.102994	0.182865	-0.00184099	-0.00231902	-0.0051419	-0.00497688
D_sinRU_SDSP_82.bam	0.093065	0.155976	-0.000778965	-0.00734768	0.0047332	-0.0165451
D_sin_RU-BU1-3.bam	0.120929	0.200483	0.00102976	-0.00104942	0.0208799	0.000387553
D_sin_RU-STY1-1.bam	0.122148	0.20694	0.00164763	-5.84836e-05	0.0205023	0.00818089
D_sin_RU-STY1-2.bam	0.113126	0.195238	0.000492114	-0.00204066	0.01748	0.0031124
D_sin_RUSZB3-2.bam	0.122285	0.205851	0.00115572	-0.000650309	0.0159421	0.00480676
D_sin_SRU-TY1-3.bam	0.113348	0.195589	0.001077	-0.00101068	0.0186831	0.00392161
D_sin_sRU_NOV1-01.bam	0.121322	0.206288	0.000829026	0.000493712	0.0112961	0.00595407
D_sin_sRU_TU2-01.bam	0.121838	0.204993	0.00101008	0.000545948	0.018227	0.00489719
ES-DO1-1	-0.213422	0.00204015	-0.184475	0.885421	0.038352	-0.115724
FR-NPM21-1	-0.124167	0.00187895	-0.105263	0.123454	-0.0274026	0.0829619
GB-EL75-69	-0.21133	0.00387375	-0.200393	-0.0326764	-0.00831576	0.0981117
IR-GG1-1	-0.20618	0.00177192	-0.135624	-0.0552296	-0.0122338	0.109691
IT-ISR1-2	-0.221637	0.0032758	-0.19379	0.0143821	0.0307392	-0.205219
RU-AL1-11	-0.215055	0.00196474	0.404711	-0.042496	0.0374521	-0.408069
RU-YAK1-6	-0.206216	0.00266963	0.294899	0.0412532	-0.0367218	0.55786
RU-YAK3-25	-0.194721	0.00126824	0.259595	0.042554	-0.0412408	0.549534
RU-ZB5-1	-0.212681	0.00151511	0.383943	-0.000449483	0.0133925	-0.0959226
RU-ZB6-03	-0.21788	0.00202589	0.452301	-0.0277539	0.0335541	-0.332203
RU_AST_01.bam	0.110713	-0.180505	-0.00088577	0.00788473	-0.439086	-0.0394723
RU_B3_11.bam	0.0876047	-0.126209	0.00261318	0.0152358	-0.436043	-0.0248816
TR-EG-1	-0.217548	0.00362045	-0.163876	-0.158204	0.00222415	-0.0460755
dataset 9
sample.id	EV1	EV2	EV3	EV4	EV5	EV6
BE-OHZ-T10	-0.196182	0.00203371	-0.144967	0.031509	0.00570735	-0.00416814
CZ-N1-1	-0.188247	0.0046481	-0.200107	0.0600238	0.11682	-0.000157195
DE_GB_1	-0.222639	0.0039873	-0.20832	0.0598185	0.0114154	0.0139196
D_sim_IL-B3.bam	0.110262	-0.194459	-0.000976128	0.00147639	-0.00276606	0.152591
D_sim_IL-B6.bam	0.11061	-0.196412	-0.000761648	0.000938172	-0.00248441	0.152708
D_sim_IL-KNY4.bam	0.106663	-0.187156	-0.000458661	0.00143547	-0.00543944	0.150798
D_sim_IL-NIZ1-1.bam	0.110884	-0.198762	-0.00012773	0.000854957	-0.00241252	0.182262
D_sim_IL-NIZ1-2.bam	0.109409	-0.195898	-0.00100704	0.000987989	-0.00193372	0.179622
D_sim_IL-NIZ1-3.bam	0.119079	-0.206041	0.00100853	0.000736798	-0.0017912	0.179856
D_sim_IL_N2.bam	0.10604	-0.189747	-0.00105917	0.00151807	-0.0042395	0.185138
D_sim_IL_NIZ1_4.bam	0.106311	-0.194147	-0.00211223	0.000800694	-0.000853599	0.164404
D_sim_IL_NS1.bam	0.108238	-0.193419	-0.000975958	0.000819047	-0.00423614	0.187919
D_sim_Inb3.bam	0.114684	-0.191244	0.000424463	0.00132564	-0.00492575	0.0890854
D_sim_RU_SB01_18.bam	0.0981388	-0.164903	-0.00147204	6.00938e-07	-0.000426584	-0.34308
D_sim_RU_SB01_22.bam	0.102017	-0.173261	-0.0018379	-0.000832064	0.00389925	-0.411028
D_sim_RU_SC20_01.bam	0.0816483	-0.0986079	-0.000226896	0.00166683	-0.0038302	-0.225429
D_sinRU_SAK_10.bam	0.0973754	0.175133	-0.00222343	0.000271604	0.000641894	0.00930909
D_sinRU_SAK_7.bam	0.108581	0.187815	-0.0011021	0.00156536	-0.00251781	0.0127036
D_sinRU_SCH1_01.bam	0.103421	0.176375	0.000191517	0.00132348	-0.00411617	0.0149388
D_sinRU_SCH1_03.bam	0.100599	0.171905	-0.000551236	0.0018945	-0.00436438	0.0122982
D_sinRU_SDSP_74.bam	0.109254	0.185362	-0.00125114	0.000406898	0.00409188	-0.00783386
D_sinRU_SDSP_76.bam	0.103294	0.182842	-0.00259145	0.000755942	0.0031749	-0.00521115
D_sinRU_SDSP_82.bam	0.0934688	0.155894	-0.000731641	0.0019631	-0.00326396	0.0035193
D_sin_RU-BU1-3.bam	0.121447	0.200495	0.00215944	0.00039821	-0.00442142	0.0204885
D_sin_RU-STY1-1.bam	0.122579	0.206873	0.00307601	-0.000515895	-0.00203375	0.0206747
D_sin_RU-STY1-2.bam	0.113533	0.195225	0.000904594	-0.000423042	-0.00224359	0.0173022
D_sin_RUSZB3-2.bam	0.122785	0.205862	0.00179982	-0.000158343	-0.00152497	0.0158549
D_sin_SRU-TY1-3.bam	0.113709	0.19552	0.000957152	-0.000369381	-0.00247025	0.0185455
D_sin_sRU_NOV1-01.bam	0.121734	0.206224	0.00146708	5.15218e-05	-0.000231549	0.0114198
D_sin_sRU_TU2-01.bam	0.122329	0.205001	0.00212778	0.000142858	-0.00300158	0.0178776
ES-HT-1	-0.220199	0.00286875	-0.205281	0.0847652	-0.905458	-0.00772503
HU-CR3-01	-0.222237	0.00335856	-0.18764	0.0531519	0.0543978	0.012658
RU-BAYA1-1	-0.214013	0.00170305	0.286492	-0.316423	-0.0309431	0.0169239
RU-C20-1	-0.193661	0.0025201	-0.138079	0.0199387	0.202147	0.00342222
RU-KOR1-1	-0.206535	0.00193453	-0.142676	0.0199438	0.234659	0.00502037
RU-YAK1-6	-0.207143	0.00276379	0.28544	-0.283442	-0.00907475	-0.00340015
RU-YAK3-25	-0.195632	0.00136194	0.255023	-0.25584	-0.00224838	-0.00842795
RU-ZB5-1	-0.213245	0.00161733	0.344569	-0.37357	-0.0465472	0.0151747
RU_AST_01.bam	0.111033	-0.180575	-0.000333889	-0.000157884	0.00443512	-0.441921
RU_B3_11.bam	0.0877816	-0.126218	0.00349709	-0.00269328	0.0081701	-0.437203
RU_KA3_2	-0.221163	0.00349508	-0.160835	0.0339518	0.115753	0.0184904
SE-BY-6	-0.209104	0.00338295	-0.182652	0.0454414	0.0631791	0.00394494
SE-GN2-3A10	-0.213635	0.00292899	-0.181271	0.035771	0.214991	0.00264832
US-D-1	-0.213272	0.00171995	0.582492	0.768775	0.0163169	0.00406612

## Sheet: Figure S2
sample.id	EV1	EV2	EV3	EV4	EV5	EV6
AM-AR1-1	-0.0249321	0.0342649	-0.00924414	0.038641	0.0876447	-0.0103675
BE-HO-1	-0.0251798	0.0426048	-0.0188361	-0.0880096	-0.0463169	0.0925404
BE-KN2-1	-0.0249554	0.0420001	-0.0182693	-0.087681	-0.0742663	0.129781
BE-OHZ-T10	-0.0223364	0.0331807	-0.0138485	-0.0551528	-0.0403903	0.0903569
BE-OM-1	-0.0253783	0.0430472	-0.0197545	-0.0635583	-0.0461201	0.102748
BE-WE-59	-0.025596	0.0434051	-0.0196721	-0.0709417	-0.0454302	0.117739
BE-WH1-2	-0.0243249	0.0369765	-0.0149102	-0.0556662	-0.036743	0.0755063
BE-WTE-1-1	-0.0251855	0.0426496	-0.0193478	-0.123069	-0.068335	0.0821363
BY-G-9	-0.0230137	0.0309835	-0.0110374	0.0319747	0.0270443	0.0385112
CA-CH-1	-0.0207756	-0.201303	-0.13147	0.00234391	0.00184009	0.00517419
CA-LL1-1	-0.0216831	-0.196976	-0.121286	0.00590518	-0.00523065	-0.00334819
CA-LL2-2	-0.0222037	-0.218172	-0.143006	0.00373159	0.00155458	0.00367542
CA-RI-1	-0.0251447	0.0405918	-0.01646	-0.012699	-0.022747	0.105925
CA-SS-1	-0.0225941	-0.242131	-0.147345	0.00327735	-0.00246038	0.00106284
CA_TUK1_7	-0.0225102	-0.236621	-0.12124	0.0029452	-0.00232866	0.000682903
CA_TUK2_4.	-0.0224328	-0.234641	-0.114866	0.0035733	-0.00383927	0.0019304
CA_YE1_1	-0.0224718	-0.240152	-0.133496	0.00312081	-0.00339204	0.00313764
CA_YE2_6	-0.0224919	-0.242421	-0.135336	0.0028674	-0.00351638	0.00339594
CH-H-1	-0.0245733	0.0381918	-0.0156261	-0.0411592	-0.0169954	0.10029
CH-Z-1	-0.0242763	0.0394141	-0.0173718	-0.0537633	-0.0224348	0.116071
CN-W1-1	-0.00699751	-0.0383292	0.0710962	-0.00464748	-9.52301e-05	0.000812825
CY-PA1-1	-0.0249499	0.0351979	-0.0114889	0.0163036	0.154452	-0.0873525
CY-PA2-1	-0.0248754	0.0354216	-0.0120488	0.0168021	0.151589	-0.085282
CY-PA3-1	-0.0243545	0.0356879	-0.0126025	0.0176966	0.152614	-0.0825253
CZ-KO-1	-0.0255003	0.0427838	-0.0187257	0.00831984	0.0130458	0.106683
CZ-LE1-1	-0.0228906	0.0365827	-0.0145489	-0.00142001	0.0132901	0.0902358
CZ-N1-1	-0.0186502	0.0384052	-0.0157739	-0.000661973	0.0145951	0.0949276
CZ-N2-6	-0.0197263	0.0318775	-0.0122486	0.00330699	0.0146287	0.0824152
CZ_DO_1	-0.0255775	0.0419204	-0.018104	0.00584034	0.0115832	0.0985891
CZ_SUR_1	-0.0255093	0.0406767	-0.01691	0.00102881	0.0129553	0.104235
DE-G1-106	-0.0231513	0.033886	-0.0138938	-0.0270894	-0.0203174	0.0797676
DE-K35-Mu10	-0.0246062	0.0347587	-0.00971181	0.0243909	0.0344381	0.0603971
DE-KA-28	-0.0239462	0.0378028	-0.0156583	-0.0300988	-0.00637354	0.066586
DE-KN1-4	-0.0254918	0.0438824	-0.0189566	-0.0220201	-0.0220017	0.104045
DE-R1-1	-0.0251464	0.0415559	-0.0184017	0.00280477	0.00374772	0.0994314
DE-S1-8	-0.02541	0.0400941	-0.0158169	0.00782608	0.0118856	0.0762378
DE-S2-1	-0.0254172	0.0424339	-0.0178317	-0.0165435	-0.00985326	0.0922851
DE-S3-3	-0.0256775	0.0417456	-0.0171465	-0.00708319	0.00292857	0.0966248
DE_GB_1	-0.0255566	0.042827	-0.0181173	-0.0356648	-0.0189337	0.0958425
DE_SPO_1	-0.0253257	0.0412944	-0.0188936	-0.0917691	-0.0530435	0.0868301
DK-RL-3	-0.025087	0.042248	-0.018618	-0.016557	-0.030776	0.0907536
DZ-JV-2	-0.0167444	0.021138	-0.0080161	-0.0875188	-0.00396918	-0.074147
D_sim_IL-B3.bam	0.259967	0.00327628	-0.00170572	8.91764e-05	0.00115926	0.00398417
D_sim_IL-B6.bam	0.26097	0.00331723	-0.00178671	0.000675965	-0.000281797	0.00291287
D_sim_IL-KNY4.bam	0.24965	0.00309267	-0.00157189	-0.000740199	0.00268103	0.00682418
D_sim_IL-NIZ1-1.bam	0.262534	0.00372021	-0.00172812	0.00220577	-0.000341195	0.00299481
D_sim_IL-NIZ1-2.bam	0.258454	0.00362173	-0.00219354	0.00105609	-0.000796125	0.00307832
D_sim_IL-NIZ1-3.bam	0.269936	0.00223251	-0.00118587	-0.000571004	0.000934593	0.000127337
D_sim_IL_N2.bam	0.250936	0.00328536	-0.00177211	0.000343713	0.00190749	0.00705861
D_sim_IL_NIZ1_4.bam	0.257007	0.00454078	-0.00191489	0.00306724	-0.00303183	0.000606698
D_sim_IL_NS1.bam	0.25567	0.00320549	-0.00198524	0.00160739	0.00133423	0.00729861
D_sim_Inb3.bam	0.257702	0.00147334	-0.0011062	-0.00260865	0.00509318	0.00296638
D_sim_RU_SB01_18.bam	0.231202	0.00237106	-0.00147848	0.000663093	0.00418603	-0.00144387
D_sim_RU_SB01_22.bam	0.241949	0.00296955	-0.00145071	0.00185629	-0.00335784	-0.00898243
D_sim_RU_SC20_01.bam	0.184103	0.00162084	-0.000812784	-0.000824013	0.00909315	0.00405617
EG_ELIAS_1	-0.024709	0.0339589	-0.0110381	-0.00388438	0.123172	-0.0805891
ES-D-BDE1-F9	-0.0244064	0.0344964	-0.0139567	-0.209924	-0.0486824	-0.221483
ES-D-CC-NF7	-0.0204924	0.0273881	-0.0112858	-0.172705	-0.0412903	-0.185467
ES-D-H-F3	-0.0244193	0.034817	-0.0138915	-0.212967	-0.053899	-0.233165
ES-DO1-1	-0.0237259	0.0314907	-0.0120407	-0.194601	-0.0515904	-0.205216
ES-HT-1	-0.0245787	0.0337013	-0.013957	-0.1959	-0.0396172	-0.200884
ES-HY-1	-0.0232423	0.0317414	-0.0131041	-0.181078	-0.0341061	-0.183767
ES-RO-1	-0.0245293	0.0345263	-0.0141971	-0.206542	-0.0450675	-0.214351
FI-FAT-1-3	-0.025019	0.0444818	-0.0185679	0.149265	-0.204637	-0.0997638
FI-FAV-1-1	-0.0237323	0.0351541	-0.0113653	0.0916803	-0.0559174	-0.0306315
FI-FSE-3-74	-0.0212399	0.0256034	-0.00573304	0.054172	0.0654069	-0.00567221
FI-FSP1-1	-0.0242797	0.0419061	-0.0165034	0.156855	-0.185247	-0.0928092
FI-FUT1-2-1	-0.0248911	0.0439312	-0.0184216	0.149454	-0.183194	-0.0819074
FI-SK-58-2c	-0.0216202	0.0345439	-0.0129209	0.118083	-0.165066	-0.080901
FR-C-1	-0.0248643	0.0376221	-0.0145129	-0.0695091	0.00170748	-0.0331737
FR-NPM19-1	-0.0240105	0.0379198	-0.0171018	-0.13514	-0.0619034	0.00885642
FR-NPM21-1	-0.014386	0.0225714	-0.00965956	-0.0765605	-0.0423169	0.0209469
FR-SA-1	-0.0244327	0.0371281	-0.0157185	-0.0903666	-0.00503754	-0.0482575
FR-TR-1	-0.0244178	0.0372598	-0.0157658	-0.0798868	-0.0188798	-0.0142839
GB-C1-1	-0.0245827	0.0416857	-0.0193422	-0.0980831	-0.0634034	0.105735
GB-EK1-1	-0.0198606	0.028117	-0.0119596	-0.048926	-0.0299289	0.0856344
GB-EK1-32	-0.0246086	0.0392277	-0.0179511	-0.106256	-0.0897505	0.127072
GB-EK2-6	-0.0251376	0.0436184	-0.0213325	-0.115125	-0.0976719	0.141557
GB-EL75-69	-0.0244802	0.0418432	-0.0193183	-0.0961425	-0.0753031	0.138473
GB-EP-1	-0.0252392	0.0427906	-0.019348	-0.0650654	-0.0482056	0.120026
GB-FML-1	-0.0250053	0.0424268	-0.0179923	-0.0550019	-0.0396146	0.11127
GB-LK1-1	-0.0238476	0.039436	-0.019085	-0.102404	-0.0883529	0.135533
GB-S17-7	-0.0247224	0.0418668	-0.0194029	-0.101377	-0.0722	0.117069
GR-K1-1	-0.0244148	0.0341281	-0.00985293	0.00168077	0.0739012	-0.00965374
HU-AG-03	-0.0250262	0.0395125	-0.0154924	0.00240387	0.0234718	0.0779079
HU-CR3-01	-0.0255115	0.0390388	-0.013998	0.000428367	0.0339412	0.0715652
HU-HO-2	-0.0251245	0.0387973	-0.0123725	-0.00159609	0.0563058	0.0283866
HU-K-6	-0.00457566	0.00713963	-0.00322657	-0.0179362	0.000479621	-0.00806391
IE_DUB_1	-0.0221235	0.0323054	-0.014224	-0.118465	-0.0534503	-0.0208616
IL-BM-1	-0.0242442	0.0351635	-0.0116527	0.0085695	0.145828	-0.0909367
IL-M1-8	-0.0248421	0.0359746	-0.0111645	0.0214823	0.165966	-0.0861326
IL-PS-2	-0.0252365	0.0349587	-0.010871	0.0175305	0.163541	-0.0863007
IL-RAM-4	-0.0247725	0.0346842	-0.0115051	0.00955311	0.151118	-0.0748379
IL-SH-4	-0.0234254	0.0313631	-0.00904337	0.0142806	0.139507	-0.0758464
IL-TY-10	-0.0246867	0.0355655	-0.0116283	0.0117781	0.175232	-0.0980832
IL-YERU	-0.0236438	0.0338289	-0.0116801	0.0153383	0.156916	-0.0840947
IR-GG1-1	-0.0231605	0.0284898	-0.00524834	0.013716	0.0685517	-0.012765
IT-ISR1-2	-0.0251856	0.0358987	-0.014252	-0.0907302	0.00990324	-0.0604158
IT-MDV-1	-0.0242426	0.0299601	-0.0114212	-0.109517	0.0136263	-0.102173
MA-ES-3	-0.0239876	0.0279996	-0.010527	-0.191247	-0.0408588	-0.192631
MN-DM-1	-0.0224453	-0.0983053	0.19086	-0.00381929	-0.00676922	0.000530519
NL_LA_1	-0.0253705	0.0407535	-0.0178795	-0.0591519	-0.0339967	0.121302
NO-AA-1	-0.0229902	0.0368564	-0.0147966	0.123694	-0.1139	-0.0493312
NO-F-1	-0.0246414	0.0396323	-0.0148528	0.137048	-0.121405	-0.0508347
NO-LADE-1	-0.0244641	0.0388174	-0.014187	0.133614	-0.118241	-0.0491884
NO-RO-1	-0.0245522	0.0408012	-0.0156078	0.125148	-0.1088	-0.0429816
NO-V-7	-0.0248841	0.0403486	-0.0151493	0.127883	-0.101486	-0.0426982
PL-KNP-4	-0.0230361	0.0346598	-0.0142814	0.00764987	0.0148441	0.0779277
PL-W1-1	-0.0250644	0.0412792	-0.0174395	0.0121314	0.0138458	0.10057
RO-DS-3	-0.0252392	0.0383272	-0.0128954	0.014358	0.0436496	0.0345816
RU-AL1-11	-0.0222215	-0.0980803	0.20916	-0.00180356	-0.00616592	0.00603415
RU-AST1-1	-0.0248998	0.0348037	-0.00929919	0.0676786	0.0812453	-0.0057828
RU-B3-01	-0.0248188	0.0341834	-0.00985041	0.0797822	0.0658488	0.0129925
RU-B5-1	-0.0244864	0.0337856	-0.00966601	0.0781822	0.0713222	0.00515534
RU-BAL1-2	-0.0217033	-0.0954573	0.203477	0.00272648	-0.00698178	0.00460968
RU-BAYA1-1	-0.022336	-0.0746744	0.159808	0.00722395	0.000219216	0.00213348
RU-BN-BB6	-0.0249939	0.0351187	-0.00965273	0.0725458	0.0606658	-0.00263357
RU-BOL1-1	-0.0241101	0.0334084	-0.00810359	0.113319	-0.0742307	-0.0518947
RU-BP-1	-0.0243555	0.0343459	-0.0104151	0.0231736	0.0659804	0.00967347
RU-BU2-2	-0.0223011	-0.0989535	0.218292	-0.00401734	-0.00859897	0.0104497
RU-C10-06	-0.0249173	0.035032	-0.0100701	0.0826658	0.0654336	0.00743521
RU-C12-1	-0.0241939	0.0321995	-0.00848181	0.0796756	0.0744553	0.00184718
RU-C20-1	-0.0218409	0.0294701	-0.00741485	0.0717855	0.0709973	0.00132492
RU-FR-LR8-1	-0.0243086	0.0368213	-0.0153795	-0.109343	-0.00775907	-0.0727529
RU-HA2-12	-0.022531	-0.0990352	0.218969	0.00355976	-0.00562332	0.00382355
RU-IRK1-12	-0.0127168	-0.0632131	0.137074	-0.00317005	-0.00119595	0.00367432
RU-IRK2-14	-0.0223634	-0.105325	0.222817	-0.00145131	-0.00778489	0.00331938
RU-KOR1-1	-0.0234022	0.0311823	-0.00777085	0.111539	-0.0805268	-0.0513065
RU-MA10-3	-0.0252157	0.0370564	-0.0103806	0.0766348	0.0981419	-0.00427073
RU-MA13-3	-0.0252144	0.0374083	-0.011459	0.0744594	0.097496	0.00119008
RU-MA3-5	-0.0250909	0.0369501	-0.0102957	0.069689	0.0979074	-0.0100446
RU-MA4-3	-0.0250275	0.0355153	-0.0094985	0.0691157	0.112121	-0.0091539
RU-MA8-01	-0.02531	0.0374592	-0.0115212	0.0720089	0.10732	-0.0127437
RU-P1-01	-0.0242618	0.034507	-0.0108318	0.0548226	0.0526887	0.0177831
RU-PIK-2	-0.0234482	0.0326101	-0.0100212	0.0238292	-0.00307564	0.0312515
RU-R2-1	-0.0203464	0.0274443	-0.00781333	0.0983388	-0.0699584	-0.0404438
RU-RM1-2	-0.0241719	0.0327035	-0.00887891	0.0617511	0.0484661	0.0120462
RU-RO1-3	-0.0242785	0.0361939	-0.0124044	0.0490856	0.058679	0.0150576
RU-RT1-135	-0.0245524	0.0348277	-0.00985205	0.0530837	0.0930713	-0.0140248
RU-RT21-1	-0.0239723	0.0344195	-0.0110398	0.0497085	0.0959773	-0.0130263
RU-SAM5-1	-0.0232207	0.0265997	-0.00523344	0.0662467	0.0483972	0.00296929
RU-SPB-35	-0.0245247	0.035772	-0.0127624	0.0272488	-0.00563792	0.0376857
RU-SYR1-1	-0.0225758	0.0309739	-0.00808438	0.0576193	0.0421298	0.00895078
RU-TY4-1	-0.0222942	-0.103403	0.21123	-0.00279224	-0.00943167	0.000888898
RU-YAK1-6	-0.0215251	-0.0797236	0.14867	0.00260978	0.00094758	0.00726241
RU-YAK3-25	-0.020118	-0.0695772	0.128271	0.00234185	0.00484413	0.00479728
RU-ZB1-1	-0.0220727	-0.111449	0.238458	-0.00442889	-0.0114975	0.0087558
RU-ZB2-22	-0.0223299	-0.11013	0.233302	-0.00483559	-0.0104332	0.00767007
RU-ZB5-1	-0.0220028	-0.0941213	0.202196	-0.00150895	-0.00578522	0.0084874
RU-ZB6-03	-0.0222106	-0.114706	0.245364	-0.00567661	-0.0124854	0.00771853
RU_AST_01.bam	0.252021	0.00164888	-0.000728724	0.00104628	-0.00256188	-0.00975329
RU_B3_11.bam	0.188881	9.00191e-05	0.000424899	-0.000785902	-0.00848949	-0.0199906
RU_IRK1_10	-0.0221912	-0.110895	0.237132	-0.00494242	-0.0116748	0.00880291
RU_IRK5_72	-0.0224789	-0.108573	0.237995	-0.0032949	-0.0114449	0.00749129
RU_KA2_6	-0.0251075	0.0350252	-0.00933657	0.0599279	0.108785	-0.0185942
RU_KA3_2	-0.025284	0.0359886	-0.0092741	0.0640089	0.111533	-0.0155859
RU_KAI_105	-0.0252509	0.0360311	-0.00892764	0.0615258	0.105952	-0.0148116
RU_MA21_2	-0.0253537	0.0359381	-0.00966124	0.0649042	0.110845	-0.0204534
SE-BY-6	-0.0240973	0.0394727	-0.0169729	-0.018934	-0.0240816	0.0948401
SE-G1-9c	-0.0252608	0.0444867	-0.0183316	0.158413	-0.220325	-0.10866
SE-G2-8c	-0.0252952	0.0444284	-0.0181294	0.153911	-0.218677	-0.11287
SE-GN1-3d3	-0.022841	0.0396819	-0.0163415	0.141966	-0.203611	-0.102652
SE-GN2-3A10	-0.0245342	0.0440154	-0.0176088	0.155703	-0.220385	-0.11009
SE-H1-4	-0.0245304	0.0380875	-0.0139517	0.122188	-0.117974	-0.0514093
TN-RA-2	-0.0239811	0.0296181	-0.0119184	-0.128205	0.000997765	-0.110332
TR-EG-1	-0.0249874	0.036242	-0.0106973	0.0268726	0.0990981	-0.0320178
UA-KRI-7	-0.0242213	0.0350751	-0.0109168	0.0455628	0.0917231	-0.018702
US-D-1	-0.0222857	-0.216797	-0.134687	0.00115277	-0.000112699	0.00149186
US-SP2-1	-0.0212955	-0.213268	-0.146574	0.00244353	0.00108192	0.00472131
US-SP22-1-1	-0.0222377	-0.252001	-0.162623	0.00219368	-0.00295517	0.00132105
US-SP6-10	-0.0213964	-0.216751	-0.148685	0.00290545	0.00141568	0.00489836
US-SP7-1	-0.0220617	-0.227231	-0.155698	0.00337884	4.64812e-05	0.00483086

[truncated: 17 more sheets: Figure S3, Figure S4, Figure S5, Figure S6, Figure S7, Figure S8, Figure S9, Figure S10, Figure S11, Figure S12, Figure S13, Figure S14, Figure S15, Figure S16, Figure S17, Figure S18, Figures S19 to S24]
